# Supplementary material for: Spatial variations of pulmonary tuberculosis prevalence co-impacted by socio-economic and geographic factors in People’s Republic of China, 2010
Source: BMC Public Health. 2014 Mar 17;14:257. doi: 10.1186/1471-2458-14-257 (PMC4003862; doi:10.1186/1471-2458-14-257)
Supplement: Additional file 1 — Evaluation of ordinary kriging and ordinary cokriging with various combinatorial approaches for smear positive PTB prevalence. [file 1471-2458-14-257-S1.xls]

## Sheet: Sheet1
Variable	Covariable	Type of detrending	Anisotropy	Model	Prediction errors						Rank
					Mean	RMS	MeanStan	RMSStan	ASE		RMS	AbsMeanStan	RMSASE	RMSStan	Total
Smear positive PTB prevalence		Global	True	Circular	0.3591	95.3	0.004615	1.157	81.94		239	164	232	232	867
Smear positive PTB prevalence		Global	True	Spherical	0.1743	95.65	0.002456	1.163	81.72		255	105	240	238.5	838.5
Smear positive PTB prevalence		Global	True	Tetraspherical	0.1978	95.79	0.003125	1.166	81.59		258	145	249	246.5	898.5
Smear positive PTB prevalence		Global	True	Pentaspherical	0.06384	95.53	0.001597	1.164	81.5		251	46	243	241.5	781.5
Smear positive PTB prevalence		Global	True	Exponential	-0.1033	93.95	-0.0002838	1.218	76.29		29	5	260	260	554
Smear positive PTB prevalence		Global	True	Gaussian	0.1149	95.27	0.001308	1.153	82.31		237.5	35	225	226	723.5
Smear positive PTB prevalence		Global	True	Rational Quadratic	-0.5695	95.85	-0.005711	1.16	81.99		260	183	237	235	915
Smear positive PTB prevalence		Global	True	Hole Effect	1.176	95.37	0.01447	1.179	80.75		245	256	251	252	1004
Smear positive PTB prevalence		Global	True	K-Bessel	0.1431	95.27	0.001786	1.154	82.19		237.5	59	228	229	753.5
Smear positive PTB prevalence		Global	True	J-Bessel	1.271	95.42	0.01602	1.195	79.67		248	258	256	256.5	1018.5
Smear positive PTB prevalence		Global	True	Stable	0.1597	95.21	0.00186	1.152	82.31		235	64	223	222.5	744.5
Smear positive PTB prevalence	HDI	Global	True	Circular	0.5968	94.04	0.006353	1.043	90.18		35.5	195	75	71	376.5
Smear positive PTB prevalence	HDI	Global	True	Spherical	0.4282	93.97	0.004464	1.044	90.02		31.5	163	81	79	354.5
Smear positive PTB prevalence	HDI	Global	True	Tetraspherical	0.3956	93.67	0.004175	1.042	89.94		8.5	159	67	64.5	299
Smear positive PTB prevalence	HDI	Global	True	Pentaspherical	0.4112	93.9	0.004373	1.045	89.86		24	161	90	86.5	361.5
Smear positive PTB prevalence	HDI	Global	True	Exponential	0.4483	93.82	0.004835	1.056	88.74		15.5	170	127.5	126.5	439.5
Smear positive PTB prevalence	HDI	Global	True	Gaussian	0.6689	94.14	0.007005	1.031	91.42		43	201	12	14.5	270.5
Smear positive PTB prevalence	HDI	Global	True	Rational Quadratic	-0.04486	94.29	-0.000871	1.052	89.7		65	20	116	116.5	317.5
Smear positive PTB prevalence	HDI	Global	True	Hole Effect	-0.7639	94.59	-0.008609	1.04	91.07		173	224	61	60	518
Smear positive PTB prevalence	HDI	Global	True	K-Bessel	0.5084	93.86	0.005208	1.028	91.34		21	175	11	10	217
Smear positive PTB prevalence	HDI	Global	True	J-Bessel	-0.6516	94.65	-0.007421	1.04	91.14		197.5	206	60	60	523.5
Smear positive PTB prevalence	HDI	Global	True	Stable	0.2748	94.02	0.00273	1.028	91.52		34	122	9	10	175
Smear positive PTB prevalence	Elevation	Global	True	Circular	0.774	94.5	0.008501	1.083	87.23		144	220	154	153.5	671.5
Smear positive PTB prevalence	Elevation	Global	True	Spherical	0.819	94.04	0.009091	1.081	86.9		35.5	231	149.5	146.5	562.5
Smear positive PTB prevalence	Elevation	Global	True	Tetraspherical	0.9403	93.95	0.01055	1.083	86.7		29	238	152	153.5	572.5
Smear positive PTB prevalence	Elevation	Global	True	Pentaspherical	0.5545	94.32	0.006139	1.088	86.6		73	191	167.5	164	595.5
Smear positive PTB prevalence	Elevation	Global	True	Exponential	0.5948	94.23	0.006811	1.093	85.95		58	198	179.5	175	610.5
Smear positive PTB prevalence	Elevation	Global	True	Gaussian	0.7485	94.96	0.007975	1.082	87.92		224	211.5	146.5	150	732
Smear positive PTB prevalence	Elevation	Global	True	Rational Quadratic	0.5909	94.22	0.006742	1.104	85.14		55	197	193	193	638
Smear positive PTB prevalence	Elevation	Global	True	Hole Effect	0.09185	94.59	0.000408	1.047	90.44		173	8	98	100	379
Smear positive PTB prevalence	Elevation	Global	True	K-Bessel	0.7294	94.74	0.007742	1.081	87.79		212	208	144	146.5	710.5
Smear positive PTB prevalence	Elevation	Global	True	J-Bessel	-0.119	95.38	-0.001777	1.043	91.58		246	57	68	71	442
Smear positive PTB prevalence	Elevation	Global	True	Stable	0.7485	94.96	0.007975	1.082	87.92		224	211.5	146.5	150	732
Smear positive PTB prevalence	HDI+Elevation	Global	True	Circular	0.2096	94.56	0.002185	1.044	90.58		161	81	82	79	403
Smear positive PTB prevalence	HDI+Elevation	Global	True	Spherical	-0.001957	94.45	-0.0002049	1.045	90.39		119	4	91	86.5	300.5
Smear positive PTB prevalence	HDI+Elevation	Global	True	Tetraspherical	-0.06417	94.46	-0.0009891	1.046	90.28		125	23	101	94	343
Smear positive PTB prevalence	HDI+Elevation	Global	True	Pentaspherical	0.4494	94.09	0.004767	1.043	90.18		39	168	79	71	357
Smear positive PTB prevalence	HDI+Elevation	Global	True	Exponential	0.09341	94.29	0.0008109	1.062	88.67		65	18	141	139	363
Smear positive PTB prevalence	HDI+Elevation	Global	True	Gaussian	0.2412	94.65	0.002499	1.036	91.44		197.5	108	39	38.5	383
Smear positive PTB prevalence	HDI+Elevation	Global	True	Rational Quadratic	1.171	94.62	0.01273	1.062	89.1		183	250	138	139	710
Smear positive PTB prevalence	HDI+Elevation	Global	True	Hole Effect	1.366	94.48	0.01449	1.03	91.71		133	257	14	12	416
Smear positive PTB prevalence	HDI+Elevation	Global	True	K-Bessel	0.07657	94.16	0.0006996	1.031	91.36		44.5	14	15.5	14.5	88.5
Smear positive PTB prevalence	HDI+Elevation	Global	True	J-Bessel	2.067	94.8	0.02211	1.034	91.63		217	260	36	30.5	543.5
Smear positive PTB prevalence	HDI+Elevation	Global	True	Stable	0.2806	94.13	0.002894	1.031	91.33		41.5	131	15.5	14.5	202.5
Smear positive PTB prevalence		Global	False	Circular	0.5603	94.55	0.007369	1.146	82.15		158	205	210	208	781
Smear positive PTB prevalence		Global	False	Spherical	0.5161	94.6	0.006867	1.147	82.06		177	199	213	210	799
Smear positive PTB prevalence		Global	False	Tetraspherical	0.4065	94.64	0.005695	1.148	81.95		192.5	182	215	213	802.5
Smear positive PTB prevalence		Global	False	Pentaspherical	0.4129	94.72	0.005726	1.149	81.92		208	184	217	217.5	826.5
Smear positive PTB prevalence		Global	False	Exponential	-0.011	95.01	0.001718	1.161	80.86		227	56	247.5	237	767.5
Smear positive PTB prevalence		Global	False	Gaussian	0.6913	94.71	0.008547	1.143	82.65		203.5	222.5	202.5	202.5	831
Smear positive PTB prevalence		Global	False	Rational Quadratic	0.1589	94.75	0.00278	1.148	81.92		214.5	127	219.5	213	774
Smear positive PTB prevalence		Global	False	Hole Effect	0.918	94.49	0.01095	1.138	83.01		139	241	199	198.5	777.5
Smear positive PTB prevalence		Global	False	K-Bessel	0.6867	94.76	0.00852	1.144	82.53		216	221	206	205	848
Smear positive PTB prevalence		Global	False	J-Bessel	0.9291	94.57	0.01093	1.134	83.4		166.5	239.5	196	196	798
Smear positive PTB prevalence		Global	False	Stable	0.6912	94.71	0.008547	1.143	82.65		203.5	222.5	202.5	202.5	831
Smear positive PTB prevalence	HDI	Global	False	Circular	0.1941	94.55	0.001854	1.028	92.04		158	63	10	10	241
Smear positive PTB prevalence	HDI	Global	False	Spherical	0.1907	94.53	0.001813	1.031	91.76		153.5	61	13	14.5	242
Smear positive PTB prevalence	HDI	Global	False	Tetraspherical	0.1887	94.52	0.00179	1.033	91.52		149.5	60	26	22.5	258
Smear positive PTB prevalence	HDI	Global	False	Pentaspherical	0.1877	94.51	0.001779	1.036	91.31		146.5	58	38	38.5	281
Smear positive PTB prevalence	HDI	Global	False	Exponential	0.2084	94.42	0.002062	1.046	90.3		103.5	74	96.5	94	368
Smear positive PTB prevalence	HDI	Global	False	Gaussian	0.176	94.65	0.001639	1.02	92.91		197.5	51	1.5	1.5	251.5
Smear positive PTB prevalence	HDI	Global	False	Rational Quadratic	0.2189	94.6	0.00199	1.043	90.79		177	71	69	71	388
Smear positive PTB prevalence	HDI	Global	False	Hole Effect	0.149	94.64	0.001317	1.026	92.35		192.5	37	4	5.5	239
Smear positive PTB prevalence	HDI	Global	False	K-Bessel	0.1735	94.64	0.001608	1.021	92.84		192.5	48	3	3	246.5
Smear positive PTB prevalence	HDI	Global	False	J-Bessel	0.1469	94.63	0.001292	1.026	92.3		187	34	7	5.5	233.5
Smear positive PTB prevalence	HDI	Global	False	Stable	0.1762	94.65	0.001642	1.02	92.91		197.5	52.5	1.5	1.5	253
Smear positive PTB prevalence	Elevation	Global	False	Circular	0.1728	94.34	0.001679	1.076	87.58		79	54	142	142	417
Smear positive PTB prevalence	Elevation	Global	False	Spherical	0.1225	94.33	0.001196	1.079	87.36		75.5	32	145	143.5	396
Smear positive PTB prevalence	Elevation	Global	False	Tetraspherical	0.1614	94.35	0.001642	1.081	87.21		83.5	52.5	149.5	146.5	432
Smear positive PTB prevalence	Elevation	Global	False	Pentaspherical	0.1756	94.35	0.001822	1.082	87.09		83.5	62	153	150	448.5
Smear positive PTB prevalence	Elevation	Global	False	Exponential	0.231	94.33	0.002797	1.097	85.78		75.5	129	187	184.5	576
Smear positive PTB prevalence	Elevation	Global	False	Gaussian	0.2464	94.49	0.00233	1.079	87.62		139	90.5	143	143.5	516
Smear positive PTB prevalence	Elevation	Global	False	Rational Quadratic	0.5041	94.4	0.00551	1.093	86.35		98.5	181	173	175	627.5
Smear positive PTB prevalence	Elevation	Global	False	Hole Effect	0.2171	94.64	0.001874	1.042	90.99		192.5	66	62	64.5	385
Smear positive PTB prevalence	Elevation	Global	False	K-Bessel	0.2763	94.44	0.002811	1.086	87.01		111	130	157	158.5	556.5
Smear positive PTB prevalence	Elevation	Global	False	J-Bessel	NA	NA	NA	NA	NA		NA	NA	NA	NA	NA
Smear positive PTB prevalence	Elevation	Global	False	Stable	0.2666	94.2	0.003217	1.092	86.01		52.5	148	175	173	548.5
Smear positive PTB prevalence	HDI+Elevation	Global	False	Circular	0.0732	94.57	0.0005108	1.048	90.3		166.5	9	103	103.5	382
Smear positive PTB prevalence	HDI+Elevation	Global	False	Spherical	0.2058	94.44	0.001983	1.049	90.05		111	70	109	107.5	397.5
Smear positive PTB prevalence	HDI+Elevation	Global	False	Tetraspherical	0.214	94.43	0.002079	1.05	89.92		106	75	112	110.5	403.5
Smear positive PTB prevalence	HDI+Elevation	Global	False	Pentaspherical	0.2184	94.43	0.002132	1.051	89.85		106	79	115	113	413
Smear positive PTB prevalence	HDI+Elevation	Global	False	Exponential	0.2315	94.32	0.002429	1.06	88.88		73	103	135.5	133	444.5
Smear positive PTB prevalence	HDI+Elevation	Global	False	Gaussian	0.1318	94.63	0.001041	1.037	91.32		187	27	46	46.5	306.5
Smear positive PTB prevalence	HDI+Elevation	Global	False	Rational Quadratic	0.3445	94.51	0.003442	1.061	89.11		146.5	152.5	134	135.5	568.5
Smear positive PTB prevalence	HDI+Elevation	Global	False	Hole Effect	0.1235	94.63	0.00099	1.033	91.69		187	24	24	22.5	257.5
Smear positive PTB prevalence	HDI+Elevation	Global	False	K-Bessel	0.1832	94.62	0.001591	1.039	91.21		183	45	54	56.5	338.5
Smear positive PTB prevalence	HDI+Elevation	Global	False	J-Bessel	0.1241	94.63	0.001005	1.033	91.74		187	26	20	22.5	255.5
Smear positive PTB prevalence	HDI+Elevation	Global	False	Stable	0.1641	94.63	0.00139	1.037	91.33		187	40	45	46.5	318.5
Smear positive PTB prevalence		Neighborhood	True	Circular	0.3786	95.59	0.004663	1.164	81.68		253	165	238	241.5	897.5
Smear positive PTB prevalence		Neighborhood	True	Spherical	0.1714	95.6	0.002474	1.165	81.52		254	106	245	244.5	849.5
Smear positive PTB prevalence		Neighborhood	True	Tetraspherical	0.3625	95.81	0.005021	1.169	81.41		259	172	250	250	931
Smear positive PTB prevalence		Neighborhood	True	Pentaspherical	-0.02231	95.39	0.0002997	1.164	81.35		247	7	244	241.5	739.5
Smear positive PTB prevalence		Neighborhood	True	Exponential	-0.0009461	93.92	0.0008243	1.216	76.38		25.5	19	259	259	562.5
Smear positive PTB prevalence		Neighborhood	True	Gaussian	0.1622	95.16	0.001871	1.156	82.03		232	65	229	230.5	756.5
Smear positive PTB prevalence		Neighborhood	True	Rational Quadratic	-0.2655	95.17	-0.002731	1.153	81.94		233	123	231	226	813
Smear positive PTB prevalence		Neighborhood	True	Hole Effect	1.181	95.49	0.01439	1.18	80.69		250	255	253	253	1011
Smear positive PTB prevalence		Neighborhood	True	K-Bessel	0.3029	95.35	0.003721	1.159	81.94		242	156	233	233	864
Smear positive PTB prevalence		Neighborhood	True	J-Bessel	1.064	95.7	0.01358	1.195	79.9		256	254	257	256.5	1023.5
Smear positive PTB prevalence		Neighborhood	True	Stable	0.233	95.18	0.002706	1.156	82.03		234	119	230	230.5	813.5
Smear positive PTB prevalence	HDI	Neighborhood	True	Circular	0.5812	93.92	0.00625	1.046	89.8		25.5	193	96.5	94	409
Smear positive PTB prevalence	HDI	Neighborhood	True	Spherical	0.5072	93.85	0.005419	1.047	89.68		19	180	100	100	399
Smear positive PTB prevalence	HDI	Neighborhood	True	Tetraspherical	0.224	93.69	0.00233	1.046	89.62		10.5	90.5	92.5	94	287.5
Smear positive PTB prevalence	HDI	Neighborhood	True	Pentaspherical	0.2793	93.97	0.002947	1.05	89.57		31.5	134	110	110.5	386
Smear positive PTB prevalence	HDI	Neighborhood	True	Exponential	0.4771	93.77	0.005199	1.057	88.67		14	174	130	128.5	446.5
Smear positive PTB prevalence	HDI	Neighborhood	True	Gaussian	0.45	93.74	0.004701	1.033	90.86		12.5	166	19	22.5	220
Smear positive PTB prevalence	HDI	Neighborhood	True	Rational Quadratic	-0.3033	94.17	-0.00369	1.054	89.46		46.5	155	122	123	446.5
Smear positive PTB prevalence	HDI	Neighborhood	True	Hole Effect	-0.6502	94.48	-0.007367	1.046	90.45		133	204	87.5	94	518.5
Smear positive PTB prevalence	HDI	Neighborhood	True	K-Bessel	0.5022	93.74	0.005249	1.033	90.79		12.5	176	25	22.5	236
Smear positive PTB prevalence	HDI	Neighborhood	True	J-Bessel	-0.7851	94.38	-0.008859	1.044	90.55		94.5	228	73	79	474.5
Smear positive PTB prevalence	HDI	Neighborhood	True	Stable	0.2459	93.87	0.002513	1.033	90.94		22.5	110	23	22.5	178
Smear positive PTB prevalence	Elevation	Neighborhood	True	Circular	1.046	94.31	0.01173	1.087	86.74		70.5	245	161.5	161.5	638.5
Smear positive PTB prevalence	Elevation	Neighborhood	True	Spherical	1.018	94.24	0.01148	1.09	86.46		60.5	243	170	170	643.5
Smear positive PTB prevalence	Elevation	Neighborhood	True	Tetraspherical	0.9649	93.87	0.01093	1.087	86.3		22.5	239.5	161.5	161.5	585
Smear positive PTB prevalence	Elevation	Neighborhood	True	Pentaspherical	0.743	94.37	0.008382	1.093	86.24		91	217	174	175	657
Smear positive PTB prevalence	Elevation	Neighborhood	True	Exponential	0.7582	94.3	0.008758	1.097	85.71		68	227	188.5	184.5	668
Smear positive PTB prevalence	Elevation	Neighborhood	True	Gaussian	0.886	95.02	0.009655	1.089	87.37		228.5	234.5	164.5	166.5	794
Smear positive PTB prevalence	Elevation	Neighborhood	True	Rational Quadratic	0.6396	94.16	0.007336	1.106	84.96		44.5	203	194	194	635.5
Smear positive PTB prevalence	Elevation	Neighborhood	True	Hole Effect	0.1777	94.53	0.001445	1.053	89.9		153.5	41	118	120	432.5
Smear positive PTB prevalence	Elevation	Neighborhood	True	K-Bessel	1.023	95	0.01123	1.09	87.25		226	242	169	170	807
Smear positive PTB prevalence	Elevation	Neighborhood	True	J-Bessel	-0.05355	95.36	-0.0009915	1.049	91		243.5	25	106.5	107.5	482.5
Smear positive PTB prevalence	Elevation	Neighborhood	True	Stable	0.886	95.02	0.009655	1.089	87.37		228.5	234.5	164.5	166.5	794
Smear positive PTB prevalence	HDI+Elevation	Neighborhood	True	Circular	0.1308	94.32	0.001346	1.045	90.25		73	39	92.5	86.5	291
Smear positive PTB prevalence	HDI+Elevation	Neighborhood	True	Spherical	-0.003698	94.46	-0.0001734	1.048	90.1		125	2	106.5	103.5	337
Smear positive PTB prevalence	HDI+Elevation	Neighborhood	True	Tetraspherical	-0.07025	94.4	-0.0009674	1.048	90.03		98.5	22	108	103.5	332
Smear positive PTB prevalence	HDI+Elevation	Neighborhood	True	Pentaspherical	0.4728	93.99	0.005117	1.045	89.95		33	173	89	86.5	381.5
Smear positive PTB prevalence	HDI+Elevation	Neighborhood	True	Exponential	0.2165	94.18	0.002256	1.062	88.64		49	85	139	139	412
Smear positive PTB prevalence	HDI+Elevation	Neighborhood	True	Gaussian	0.05429	94.3	0.0005347	1.038	90.88		68	10	55	53	186
Smear positive PTB prevalence	HDI+Elevation	Neighborhood	True	Rational Quadratic	1.176	94.45	0.01288	1.061	89.01		119	251	135.5	135.5	641
Smear positive PTB prevalence	HDI+Elevation	Neighborhood	True	Hole Effect	1.871	94.53	0.02018	1.037	91.14		153.5	259	53	46.5	512
Smear positive PTB prevalence	HDI+Elevation	Neighborhood	True	K-Bessel	-0.022	94.12	-0.0002937	1.037	90.83		40	6	43.5	46.5	136
Smear positive PTB prevalence	HDI+Elevation	Neighborhood	True	J-Bessel	0.3375	94.19	0.003375	1.036	90.97		51	150	40.5	38.5	280
Smear positive PTB prevalence	HDI+Elevation	Neighborhood	True	Stable	0.2092	94.08	0.00226	1.037	90.76		38	86	47	46.5	217.5
Smear positive PTB prevalence		Neighborhood	False	Circular	0.5889	94.56	0.007553	1.146	82.12		161	207	211	208	787
Smear positive PTB prevalence		Neighborhood	False	Spherical	0.5318	94.61	0.006952	1.148	81.98		180	200	214	213	807
Smear positive PTB prevalence		Neighborhood	False	Tetraspherical	0.4422	94.64	0.005986	1.149	81.9		192.5	188	216	217.5	814
Smear positive PTB prevalence		Neighborhood	False	Pentaspherical	0.4327	94.72	0.005832	1.15	81.87		208	186	221	220	835
Smear positive PTB prevalence		Neighborhood	False	Exponential	0.05411	94.95	0.00221	1.16	80.96		222	82	242	235	781
Smear positive PTB prevalence		Neighborhood	False	Gaussian	0.6875	94.71	0.008441	1.144	82.55		203.5	219	204	205	831.5
Smear positive PTB prevalence		Neighborhood	False	Rational Quadratic	0.1782	94.72	0.002895	1.149	81.86		208	132	222	217.5	779.5
Smear positive PTB prevalence		Neighborhood	False	Hole Effect	0.8424	94.48	0.01007	1.14	82.88		133	237	201	200.5	771.5
Smear positive PTB prevalence		Neighborhood	False	K-Bessel	0.7029	94.75	0.008615	1.146	82.44		214.5	225	207	208	854.5
Smear positive PTB prevalence		Neighborhood	False	J-Bessel	0.8452	94.52	0.009989	1.137	83.15		149.5	236	197	197	779.5
Smear positive PTB prevalence		Neighborhood	False	Stable	0.6874	94.71	0.00844	1.144	82.54		203.5	218	205	205	831.5
Smear positive PTB prevalence	HDI	Neighborhood	False	Circular	0.2394	94.55	0.002414	1.032	91.71		158	100	17.5	17.5	293
Smear positive PTB prevalence	HDI	Neighborhood	False	Spherical	0.2331	94.54	0.002343	1.034	91.47		156	93	33	30.5	312.5
Smear positive PTB prevalence	HDI	Neighborhood	False	Tetraspherical	0.2285	94.53	0.00229	1.037	91.24		153.5	88	43.5	46.5	331.5
Smear positive PTB prevalence	HDI	Neighborhood	False	Pentaspherical	0.2253	94.52	0.002253	1.039	91.04		149.5	84	57.5	56.5	347.5
Smear positive PTB prevalence	HDI	Neighborhood	False	Exponential	0.2351	94.45	0.002395	1.047	90.22		119	96	102	100	417
Smear positive PTB prevalence	HDI	Neighborhood	False	Gaussian	0.2404	94.61	0.002421	1.026	92.3		180	102	5	5.5	292.5
Smear positive PTB prevalence	HDI	Neighborhood	False	Rational Quadratic	0.2411	94.57	0.002336	1.046	90.48		166.5	92	94	94	446.5
Smear positive PTB prevalence	HDI	Neighborhood	False	Hole Effect	0.2051	94.59	0.002011	1.032	91.75		173	72	17.5	17.5	280
Smear positive PTB prevalence	HDI	Neighborhood	False	K-Bessel	0.2356	94.6	0.002364	1.027	92.23		177	94	8	8	287
Smear positive PTB prevalence	HDI	Neighborhood	False	J-Bessel	0.2022	94.59	0.001977	1.033	91.69		173	68.5	21	22.5	285
Smear positive PTB prevalence	HDI	Neighborhood	False	Stable	0.2395	94.61	0.00241	1.026	92.29		180	98	6	5.5	289.5
Smear positive PTB prevalence	Elevation	Neighborhood	False	Circular	0.158	94.34	0.001537	1.081	87.24		79	42	148	146.5	415.5
Smear positive PTB prevalence	Elevation	Neighborhood	False	Spherical	0.1163	94.34	0.001136	1.083	87.04		79	29	155	153.5	416.5
Smear positive PTB prevalence	Elevation	Neighborhood	False	Tetraspherical	0.154	94.36	0.00157	1.085	86.91		87.5	43	158	156.5	445
Smear positive PTB prevalence	Elevation	Neighborhood	False	Pentaspherical	0.1641	94.36	0.001701	1.086	86.8		87.5	55	160	158.5	461
Smear positive PTB prevalence	Elevation	Neighborhood	False	Exponential	0.2271	94.35	0.002712	1.099	85.64		83.5	120	190	189.5	583
Smear positive PTB prevalence	Elevation	Neighborhood	False	Gaussian	0.2102	94.45	0.001977	1.083	87.27		119	68.5	151	153.5	492
Smear positive PTB prevalence	Elevation	Neighborhood	False	Rational Quadratic	0.4848	94.41	0.005325	1.096	86.13		101	178	179.5	180	638.5
Smear positive PTB prevalence	Elevation	Neighborhood	False	Hole Effect	0.2484	94.59	0.00231	1.049	90.31		173	89	104.5	107.5	474
Smear positive PTB prevalence	Elevation	Neighborhood	False	K-Bessel	0.2479	94.44	0.002508	1.089	86.78		111	109	166	166.5	552.5
Smear positive PTB prevalence	Elevation	Neighborhood	False	J-Bessel	NA	NA	NA	NA	NA		NA	NA	NA	NA	NA
Smear positive PTB prevalence	Elevation	Neighborhood	False	Stable	0.2895	94.23	0.003442	1.095	85.86		58	152.5	184	177	571.5
Smear positive PTB prevalence	HDI+Elevation	Neighborhood	False	Circular	0.08611	94.56	0.0006999	1.051	90		161	15	113	113	402
Smear positive PTB prevalence	HDI+Elevation	Neighborhood	False	Spherical	0.2364	94.45	0.002374	1.052	89.79		119	95	119	116.5	449.5
Smear positive PTB prevalence	HDI+Elevation	Neighborhood	False	Tetraspherical	0.2426	94.44	0.002447	1.054	89.68		111	104	123	123	461
Smear positive PTB prevalence	HDI+Elevation	Neighborhood	False	Pentaspherical	0.2459	94.44	0.002487	1.054	89.62		111	107	124	123	465
Smear positive PTB prevalence	HDI+Elevation	Neighborhood	False	Exponential	0.2509	94.36	0.00265	1.061	88.89		87.5	116	137	135.5	476
Smear positive PTB prevalence	HDI+Elevation	Neighborhood	False	Gaussian	0.1721	94.57	0.001581	1.042	90.84		166.5	44	65.5	64.5	340.5
Smear positive PTB prevalence	HDI+Elevation	Neighborhood	False	Rational Quadratic	0.3335	94.5	0.003394	1.063	88.95		144	151	140	141	576
Smear positive PTB prevalence	HDI+Elevation	Neighborhood	False	Hole Effect	0.1721	94.57	0.001609	1.04	91.09		166.5	49	57.5	60	333
Smear positive PTB prevalence	HDI+Elevation	Neighborhood	False	K-Bessel	0.2239	94.57	0.002141	1.043	90.74		166.5	80	73	71	390.5
Smear positive PTB prevalence	HDI+Elevation	Neighborhood	False	J-Bessel	0.1728	94.57	0.001622	1.039	91.13		166.5	50	56	56.5	329
Smear positive PTB prevalence	HDI+Elevation	Neighborhood	False	Stable	0.2053	94.57	0.001941	1.042	90.84		166.5	67	65.5	64.5	363.5
Smear positive PTB prevalence		Local	True	Circular	0.1135	95.31	0.0016	1.168	81.16		240	47	247.5	249	783.5
Smear positive PTB prevalence		Local	True	Spherical	0.3416	95.76	0.004779	1.175	80.99		257	169	252	251	929
Smear positive PTB prevalence		Local	True	Tetraspherical	0.01198	95.07	0.0006109	1.167	80.92		230	11	246	248	735
Smear positive PTB prevalence		Local	True	Pentaspherical	-0.05897	94.84	-0.0001625	1.164	80.88		218	1	241	241.5	701.5
Smear positive PTB prevalence		Local	True	Exponential	-0.2822	93.6	-0.002085	1.197	77.3		4	77	258	258	597
Smear positive PTB prevalence		Local	True	Gaussian	0.2793	95.34	0.003342	1.165	81.49		241	149	236	244.5	870.5
Smear positive PTB prevalence		Local	True	Rational Quadratic	-0.02431	95.87	-0.0006639	1.318	72.17		261	13	261	261	796
Smear positive PTB prevalence		Local	True	Hole Effect	0.6313	95.58	0.007928	1.182	80.69		252	209	254.5	254.5	970
Smear positive PTB prevalence		Local	True	K-Bessel	0.3428	95.36	0.004131	1.166	81.44		243.5	158	239	246.5	887
Smear positive PTB prevalence		Local	True	J-Bessel	0.6506	95.48	0.008375	1.182	80.59		249	216	254.5	254.5	974
Smear positive PTB prevalence		Local	True	Stable	0.2015	95.14	0.002524	1.163	81.5		231	112	234	238.5	815.5
Smear positive PTB prevalence	HDI	Local	True	Circular	0.458	93.67	0.004966	1.043	89.84		8.5	171	73	71	323.5
Smear positive PTB prevalence	HDI	Local	True	Spherical	0.5281	93.63	0.005793	1.044	89.73		5	185	78	79	347
Smear positive PTB prevalence	HDI	Local	True	Tetraspherical	0.3285	93.69	0.003616	1.045	89.7		10.5	154	83.5	86.5	334.5
Smear positive PTB prevalence	HDI	Local	True	Pentaspherical	0.05834	93.54	0.0006271	1.044	89.66		1	12	76	79	168
Smear positive PTB prevalence	HDI	Local	True	Exponential	0.4842	93.64	0.005377	1.052	89.02		6.5	179	117	116.5	419
Smear positive PTB prevalence	HDI	Local	True	Gaussian	0.5682	93.85	0.00616	1.037	90.6		19	192	42	46.5	299.5
Smear positive PTB prevalence	HDI	Local	True	Rational Quadratic	-0.5274	93.85	-0.006045	1.049	89.57		19	189	104.5	107.5	420
Smear positive PTB prevalence	HDI	Local	True	Hole Effect	-0.5715	94.23	-0.006413	1.048	90.07		58	196	99	103.5	456.5
Smear positive PTB prevalence	HDI	Local	True	K-Bessel	0.3686	93.57	0.003967	1.034	90.56		2.5	157	27	30.5	217
Smear positive PTB prevalence	HDI	Local	True	J-Bessel	-0.5445	94.22	-0.006076	1.046	90.23		55	190	83.5	94	422.5
Smear positive PTB prevalence	HDI	Local	True	Stable	0.3956	93.64	0.004326	1.033	90.72		6.5	160	22	22.5	211
Smear positive PTB prevalence	Elevation	Local	True	Circular	1.007	94.5	0.01152	1.097	86.16		144	244	181	184.5	753.5
Smear positive PTB prevalence	Elevation	Local	True	Spherical	1.127	94.28	0.01299	1.097	85.92		62.5	252	183	184.5	682
Smear positive PTB prevalence	Elevation	Local	True	Tetraspherical	1.039	94.05	0.01203	1.096	85.8		37	248	178	180	643
Smear positive PTB prevalence	Elevation	Local	True	Pentaspherical	0.7193	94.37	0.008321	1.099	85.78		91	215	188.5	189.5	684
Smear positive PTB prevalence	Elevation	Local	True	Exponential	0.7561	94.35	0.008908	1.102	85.39		83.5	230	192	192	697.5
Smear positive PTB prevalence	Elevation	Local	True	Gaussian	1.057	94.94	0.01186	1.096	86.72		220.5	246.5	176.5	180	823.5
Smear positive PTB prevalence	Elevation	Local	True	Rational Quadratic	0.6816	94.2	0.008038	1.111	84.67		52.5	213	195	195	655.5
Smear positive PTB prevalence	Elevation	Local	True	Hole Effect	0.269	94.48	0.002629	1.059	89.32		133	115	132	132	512
Smear positive PTB prevalence	Elevation	Local	True	K-Bessel	1.2	94.96	0.01352	1.098	86.61		224	253	182	187.5	846.5
Smear positive PTB prevalence	Elevation	Local	True	J-Bessel	0.006832	95.22	-0.000186	1.055	90.37		236	3	125	125	489
Smear positive PTB prevalence	Elevation	Local	True	Stable	1.057	94.94	0.01186	1.096	86.72		220.5	246.5	176.5	180	823.5
Smear positive PTB prevalence	HDI+Elevation	Local	True	Circular	0.2743	94.41	0.003043	1.046	90.29		101	138	95	94	428
Smear positive PTB prevalence	HDI+Elevation	Local	True	Spherical	0.28	94.18	0.003126	1.044	90.19		49	146	85	79	359
Smear positive PTB prevalence	HDI+Elevation	Local	True	Tetraspherical	0.2254	94.17	0.002514	1.045	90.14		46.5	111	87.5	86.5	331.5
Smear positive PTB prevalence	HDI+Elevation	Local	True	Pentaspherical	0.1947	93.57	0.002125	1.039	90.08		2.5	78	59	56.5	196
Smear positive PTB prevalence	HDI+Elevation	Local	True	Exponential	0.1093	94.13	0.001169	1.058	89		41.5	30	131	130.5	333
Smear positive PTB prevalence	HDI+Elevation	Local	True	Gaussian	-0.1256	93.95	-0.001315	1.037	90.63		29	36	48	46.5	159.5
Smear positive PTB prevalence	HDI+Elevation	Local	True	Rational Quadratic	1.104	94.24	0.01222	1.058	89.16		60.5	249	127.5	130.5	567.5
Smear positive PTB prevalence	HDI+Elevation	Local	True	Hole Effect	2.052	94.18	0.02236	1.037	90.81		49	261	52	46.5	408.5
Smear positive PTB prevalence	HDI+Elevation	Local	True	K-Bessel	-0.404	93.83	-0.004384	1.036	90.61		17	162	40.5	38.5	258
Smear positive PTB prevalence	HDI+Elevation	Local	True	J-Bessel	0.8213	93.93	0.008892	1.037	90.58		27	229	51	46.5	353.5
Smear positive PTB prevalence	HDI+Elevation	Local	True	Stable	-0.08795	93.82	-0.0009434	1.038	90.47		15.5	21	49.5	53	139
Smear positive PTB prevalence		Local	False	Circular	0.5615	94.62	0.007262	1.152	81.8		183	202	218	222.5	825.5
Smear positive PTB prevalence		Local	False	Spherical	0.4793	94.66	0.006335	1.153	81.72		200	194	224	226	844
Smear positive PTB prevalence		Local	False	Tetraspherical	0.4421	94.74	0.005876	1.153	81.71		212	187	227	226	852
Smear positive PTB prevalence		Local	False	Pentaspherical	0.3963	94.73	0.00532	1.153	81.73		210	177	226	226	839
Smear positive PTB prevalence		Local	False	Exponential	0.09007	94.9	0.002285	1.16	81.06		219	87	235	235	776
Smear positive PTB prevalence		Local	False	Gaussian	0.761	94.71	0.009258	1.148	82.32		203.5	232.5	208.5	213	857.5
Smear positive PTB prevalence		Local	False	Rational Quadratic	0.1466	94.64	0.002545	1.151	81.81		192.5	113	219.5	221	746
Smear positive PTB prevalence		Local	False	Hole Effect	0.6733	94.47	0.008115	1.14	82.9		128.5	214	200	200.5	743
Smear positive PTB prevalence		Local	False	K-Bessel	0.7053	94.74	0.008637	1.149	82.24		212	226	212	217.5	867.5
Smear positive PTB prevalence		Local	False	J-Bessel	0.6685	94.52	0.007969	1.138	83.1		149.5	210	198	198.5	756
Smear positive PTB prevalence		Local	False	Stable	0.7609	94.71	0.009258	1.148	82.32		203.5	232.5	208.5	213	857.5
Smear positive PTB prevalence	HDI	Local	False	Circular	0.2931	94.49	0.003118	1.034	91.47		139	143	30	30.5	342.5
Smear positive PTB prevalence	HDI	Local	False	Spherical	0.2935	94.49	0.003122	1.034	91.47		139	144	30	30.5	343.5
Smear positive PTB prevalence	HDI	Local	False	Tetraspherical	0.2839	94.47	0.003016	1.036	91.3		128.5	136	36	38.5	339
Smear positive PTB prevalence	HDI	Local	False	Pentaspherical	0.2744	94.46	0.00291	1.038	91.11		125	133	49.5	53	360.5
Smear positive PTB prevalence	HDI	Local	False	Exponential	0.2583	94.42	0.002742	1.044	90.49		103.5	124	80	79	386.5
Smear positive PTB prevalence	HDI	Local	False	Gaussian	0.2927	94.49	0.003114	1.034	91.47		139	140.5	30	30.5	340
Smear positive PTB prevalence	HDI	Local	False	Rational Quadratic	0.2574	94.45	0.002685	1.046	90.43		119	118	86	94	417
Smear positive PTB prevalence	HDI	Local	False	Hole Effect	0.2846	94.48	0.003021	1.035	91.37		133	137	34	35	339
Smear positive PTB prevalence	HDI	Local	False	K-Bessel	0.2928	94.49	0.003115	1.034	91.47		139	142	30	30.5	341.5
Smear positive PTB prevalence	HDI	Local	False	J-Bessel	0.2794	94.47	0.002961	1.036	91.3		128.5	135	36	38.5	338
Smear positive PTB prevalence	HDI	Local	False	Stable	0.2928	94.49	0.003114	1.034	91.47		139	140.5	30	30.5	340
Smear positive PTB prevalence	Elevation	Local	False	Circular	0.1108	94.28	0.00111	1.085	86.86		62.5	28	156	156.5	403
Smear positive PTB prevalence	Elevation	Local	False	Spherical	0.0756	94.29	0.0007707	1.087	86.69		65	17	163	161.5	406.5
Smear positive PTB prevalence	Elevation	Local	False	Tetraspherical	0.1099	94.3	0.001174	1.089	86.58		68	31	167.5	166.5	433
Smear positive PTB prevalence	Elevation	Local	False	Pentaspherical	0.1239	94.31	0.001343	1.09	86.49		70.5	38	171	170	449.5
Smear positive PTB prevalence	Elevation	Local	False	Exponential	0.165	94.34	0.002051	1.1	85.56		79	73	191	191	534
Smear positive PTB prevalence	Elevation	Local	False	Gaussian	0.1345	94.36	0.001258	1.087	86.87		87.5	33	159	161.5	441
Smear positive PTB prevalence	Elevation	Local	False	Rational Quadratic	0.4204	94.37	0.004719	1.098	85.92		91	167	186	187.5	631.5
Smear positive PTB prevalence	Elevation	Local	False	Hole Effect	0.2559	94.45	0.002552	1.056	89.6		119	114	126	126.5	485.5
Smear positive PTB prevalence	Elevation	Local	False	K-Bessel	0.2012	94.39	0.00208	1.091	86.53		97	76	172	172	517
Smear positive PTB prevalence	Elevation	Local	False	J-Bessel	NA	NA	NA	NA	NA		NA	NA	NA	NA	NA
Smear positive PTB prevalence	Elevation	Local	False	Stable	0.2638	94.22	0.003192	1.096	85.8		55	147	185	180	567
Smear positive PTB prevalence	HDI+Elevation	Local	False	Circular	0.0769	94.47	0.0007039	1.051	89.98		128.5	16	111	113	368.5
Smear positive PTB prevalence	HDI+Elevation	Local	False	Spherical	0.257	94.38	0.002717	1.052	89.8		94.5	121	114	116.5	446
Smear positive PTB prevalence	HDI+Elevation	Local	False	Tetraspherical	0.2594	94.38	0.002746	1.053	89.71		94.5	125	120	120	459.5
Smear positive PTB prevalence	HDI+Elevation	Local	False	Pentaspherical	0.2607	94.38	0.002763	1.053	89.67		94.5	126	121	120	461.5
Smear positive PTB prevalence	HDI+Elevation	Local	False	Exponential	0.2482	94.34	0.002681	1.057	89.25		79	117	129	128.5	453.5
Smear positive PTB prevalence	HDI+Elevation	Local	False	Gaussian	0.2143	94.43	0.002211	1.044	90.61		106	83	71	79	339
Smear positive PTB prevalence	HDI+Elevation	Local	False	Rational Quadratic	0.2926	94.41	0.003081	1.061	89.03		101	139	133	135.5	508.5
Smear positive PTB prevalence	HDI+Elevation	Local	False	Hole Effect	0.2317	94.45	0.002411	1.042	90.73		119	99	64	64.5	346.5
Smear positive PTB prevalence	HDI+Elevation	Local	False	K-Bessel	0.2673	94.44	0.00279	1.044	90.55		111	128	77	79	395
Smear positive PTB prevalence	HDI+Elevation	Local	False	J-Bessel	0.2322	94.45	0.002419	1.042	90.74		119	101	63	64.5	347.5
Smear positive PTB prevalence	HDI+Elevation	Local	False	Stable	0.2322	94.44	0.002408	1.043	90.62		111	97	70	71	349
