# Supplementary material for: Spatial variations of pulmonary tuberculosis prevalence co-impacted by socio-economic and geographic factors in People’s Republic of China, 2010
Source: BMC Public Health. 2014 Mar 17;14:257. doi: 10.1186/1471-2458-14-257 (PMC4003862; doi:10.1186/1471-2458-14-257)
Supplement: Additional file 2 — Evaluation of ordinary kriging and ordinary cokriging with various combinatorial approaches for Mycobacterium positive PTB prevalence. [file 1471-2458-14-257-S2.xls]

## Sheet: Sheet1
Variable	Covariable	Type of detrending	Anisotropy	Model	Prediction errors						Rank
					Mean	RMS	MeanStan	RMSStan	ASE		RMS	AbsMeanStan	RMSASE	RMSStan	Total
Mycobacterium positive PTB prevalence		Global	True	Circular	0.978	152.7	0.007296	1.142	132.5		139	154	122	131	546
Mycobacterium positive PTB prevalence		Global	True	Spherical	0.557	151.7	0.00411	1.139	131.9		34.5	50	111.5	116.5	312.5
Mycobacterium positive PTB prevalence		Global	True	Tetraspherical	0.2542	152.3	0.002121	1.148	131.3		103	21	145	150	419
Mycobacterium positive PTB prevalence		Global	True	Pentaspherical	0.1652	152.2	0.001768	1.15	131.1		87.5	19	150.5	154	411
Mycobacterium positive PTB prevalence		Global	True	Exponential	0.3012	150.8	0.002697	1.17	127		5	28	213.5	226	472.5
Mycobacterium positive PTB prevalence		Global	True	Gaussian	1.064	153.7	0.007196	1.109	138.2		245	150	30	31.5	456.5
Mycobacterium positive PTB prevalence		Global	True	Rational Quadratic	1.449	152.6	0.01015	1.146	132.4		127.5	235	136.5	131	630
Mycobacterium positive PTB prevalence		Global	True	Hole Effect	1.45	152.8	0.00998	1.101	138.4		149	232	15.5	15	411.5
Mycobacterium positive PTB prevalence		Global	True	K-Bessel	1.141	153.9	0.007827	1.113	137.8		252	167	39.5	45	503.5
Mycobacterium positive PTB prevalence		Global	True	J-Bessel	3.199	154.2	0.02238	1.11	138.3		257	262	32.5	37	588.5
Mycobacterium positive PTB prevalence		Global	True	Stable	0.2453	152.7	0.001357	1.1	138.5		139	16	12.5	11	178.5
Mycobacterium positive PTB prevalence	HDI	Global	True	Circular	0.7038	152.6	0.005497	1.141	132.6		127.5	85	118	125	455.5
Mycobacterium positive PTB prevalence	HDI	Global	True	Spherical	0.8756	152.5	0.006854	1.146	131.8		117.5	139	136.5	143.5	536.5
Mycobacterium positive PTB prevalence	HDI	Global	True	Tetraspherical	0.3707	152.1	0.002996	1.148	131.2		76.5	33	145	147.5	402
Mycobacterium positive PTB prevalence	HDI	Global	True	Pentaspherical	-0.152	152.9	-0.001009	1.158	130.8		162	8	176	185	531
Mycobacterium positive PTB prevalence	HDI	Global	True	Exponential	-0.004748	152.2	0.001047	1.19	126		87.5	10	241	243	581.5
Mycobacterium positive PTB prevalence	HDI	Global	True	Gaussian	1.334	153.7	0.00926	1.11	138		245	212	32.5	35	524.5
Mycobacterium positive PTB prevalence	HDI	Global	True	Rational Quadratic	0.8127	152.5	0.005216	1.152	131.5		117.5	74	155	150	496.5
Mycobacterium positive PTB prevalence	HDI	Global	True	Hole Effect	0.07334	152.8	-8.275e-05	1.106	137.7		149	1	27	27	204
Mycobacterium positive PTB prevalence	HDI	Global	True	K-Bessel	0.9463	153.6	0.00644	1.113	137.6		242.5	124	39.5	40.5	446.5
Mycobacterium positive PTB prevalence	HDI	Global	True	J-Bessel	0.2523	152.6	0.001243	1.107	137.4		127.5	13	28	28	196.5
Mycobacterium positive PTB prevalence	HDI	Global	True	Stable	1.354	154.1	0.009301	1.113	138		254.5	213	39.5	45	552
Mycobacterium positive PTB prevalence	Elevation	Global	True	Circular	0.3127	152.6	0.002376	1.135	133.3		127.5	25	100	105.5	358
Mycobacterium positive PTB prevalence	Elevation	Global	True	Spherical	-0.1106	152.6	-0.0008225	1.139	132.7		127.5	6	111.5	124	369
Mycobacterium positive PTB prevalence	Elevation	Global	True	Tetraspherical	0.3533	152.2	0.002568	1.14	132.3		87.5	26	114.5	120.5	348.5
Mycobacterium positive PTB prevalence	Elevation	Global	True	Pentaspherical	0.7678	152.1	0.005822	1.142	132		76.5	104	122	127	429.5
Mycobacterium positive PTB prevalence	Elevation	Global	True	Exponential	0.4774	151	0.00428	1.163	128.2		8	54	190	196.5	448.5
Mycobacterium positive PTB prevalence	Elevation	Global	True	Gaussian	0.8274	153.1	0.005588	1.099	138.9		214	93	9.5	11	327.5
Mycobacterium positive PTB prevalence	Elevation	Global	True	Rational Quadratic	0.9838	152.6	0.006186	1.204	125.1		127.5	114	253	251	745.5
Mycobacterium positive PTB prevalence	Elevation	Global	True	Hole Effect	0.8434	152.3	0.005611	1.094	138.8		103	95	2	2	202
Mycobacterium positive PTB prevalence	Elevation	Global	True	K-Bessel	0.4663	153	0.002947	1.101	138.5		184.5	31	15.5	16.5	247.5
Mycobacterium positive PTB prevalence	Elevation	Global	True	J-Bessel	0.8534	152.5	0.005448	1.099	138.4		117.5	83	9.5	8.5	218.5
Mycobacterium positive PTB prevalence	Elevation	Global	True	Stable	0.7081	153.2	0.004677	1.1	138.9		233.5	62	12.5	13	321
Mycobacterium positive PTB prevalence	HDI+Elevation	Global	True	Circular	1.118	152	0.008337	1.133	133		71	183	86.5	101	441.5
Mycobacterium positive PTB prevalence	HDI+Elevation	Global	True	Spherical	1.032	151.7	0.007744	1.136	132.2		34.5	165	103.5	111	414
Mycobacterium positive PTB prevalence	HDI+Elevation	Global	True	Tetraspherical	0.5814	151.9	0.004341	1.143	131.6		62	57	128	138	385
Mycobacterium positive PTB prevalence	HDI+Elevation	Global	True	Pentaspherical	0.2773	152.2	0.002285	1.15	131.1		87.5	23	150.5	154	415
Mycobacterium positive PTB prevalence	HDI+Elevation	Global	True	Exponential	0.5558	151.8	0.00523	1.186	126		48.5	75	236	240	599.5
Mycobacterium positive PTB prevalence	HDI+Elevation	Global	True	Gaussian	1.856	153.2	0.01305	1.105	138.2		233.5	252	26	25.5	537
Mycobacterium positive PTB prevalence	HDI+Elevation	Global	True	Rational Quadratic	0.9535	151.7	0.006483	1.146	131.5		34.5	125	136.5	131	427
Mycobacterium positive PTB prevalence	HDI+Elevation	Global	True	Hole Effect	1.418	152.5	0.009577	1.101	138		117.5	225	15.5	16.5	374.5
Mycobacterium positive PTB prevalence	HDI+Elevation	Global	True	K-Bessel	2	153.1	0.01408	1.108	137.8		214	256	29	29	528
Mycobacterium positive PTB prevalence	HDI+Elevation	Global	True	J-Bessel	0.8782	151	0.005878	1.089	138.2		8	105	1	1	115
Mycobacterium positive PTB prevalence	HDI+Elevation	Global	True	Stable	1.982	153.2	0.01398	1.104	138.2		233.5	255	24.5	25.5	538.5
Mycobacterium positive PTB prevalence		Global	False	Circular	0.774	151.8	0.005757	1.134	132.8		48.5	100	93	101	342.5
Mycobacterium positive PTB prevalence		Global	False	Spherical	0.7413	151.7	0.005558	1.137	132.3		34.5	88	106.5	108	337
Mycobacterium positive PTB prevalence		Global	False	Tetraspherical	0.713	151.7	0.005388	1.14	131.8		34.5	81	114.5	120.5	350.5
Mycobacterium positive PTB prevalence		Global	False	Pentaspherical	0.6885	151.6	0.005244	1.143	131.4		25.5	76	128	131	360.5
Mycobacterium positive PTB prevalence		Global	False	Exponential	0.433	151.1	0.004001	1.171	127.4		11.5	46	217.5	222	497
Mycobacterium positive PTB prevalence		Global	False	Gaussian	1.225	153.1	0.008191	1.096	139.3		214	178.5	4.5	4.5	401.5
Mycobacterium positive PTB prevalence		Global	False	Rational Quadratic	1.239	152.7	0.008444	1.147	132.4		139	190	140.5	136	605.5
Mycobacterium positive PTB prevalence		Global	False	Hole Effect	1.116	153	0.007383	1.103	138.4		184.5	157	21	19.5	382
Mycobacterium positive PTB prevalence		Global	False	K-Bessel	1.19	153.1	0.007929	1.099	138.9		214	168	9.5	11	402.5
Mycobacterium positive PTB prevalence		Global	False	J-Bessel	1.116	153	0.007379	1.103	138.3		184.5	156	21	22.5	384
Mycobacterium positive PTB prevalence		Global	False	Stable	1.225	153.1	0.008191	1.096	139.3		214	178.5	4.5	4.5	401.5
Mycobacterium positive PTB prevalence	HDI	Global	False	Circular	0.7745	151.8	0.005762	1.134	132.8		48.5	101	93	101	343.5
Mycobacterium positive PTB prevalence	HDI	Global	False	Spherical	0.7421	151.7	0.005565	1.137	132.3		34.5	90	106.5	108	339
Mycobacterium positive PTB prevalence	HDI	Global	False	Tetraspherical	0.7142	151.7	0.005398	1.14	131.8		34.5	82	114.5	120.5	351.5
Mycobacterium positive PTB prevalence	HDI	Global	False	Pentaspherical	0.69	151.6	0.005257	1.143	131.4		25.5	77	128	131	361.5
Mycobacterium positive PTB prevalence	HDI	Global	False	Exponential	0.4336	151.1	0.00401	1.171	127.4		11.5	47	217.5	222	498
Mycobacterium positive PTB prevalence	HDI	Global	False	Gaussian	1.222	153.1	0.008168	1.096	139.3		214	176	4.5	4.5	399
Mycobacterium positive PTB prevalence	HDI	Global	False	Rational Quadratic	1.242	152.7	0.00847	1.147	132.4		139	191	140.5	136	606.5
Mycobacterium positive PTB prevalence	HDI	Global	False	Hole Effect	1.12	153	0.00741	1.103	138.4		184.5	159	21	19.5	384
Mycobacterium positive PTB prevalence	HDI	Global	False	K-Bessel	1.191	153	0.007934	1.099	138.9		184.5	169.5	9.5	8.5	372
Mycobacterium positive PTB prevalence	HDI	Global	False	J-Bessel	1.12	153	0.007409	1.103	138.4		184.5	158	21	19.5	383
Mycobacterium positive PTB prevalence	HDI	Global	False	Stable	1.222	153.1	0.00817	1.096	139.3		214	177	4.5	4.5	400
Mycobacterium positive PTB prevalence	Elevation	Global	False	Circular	0.7795	151.8	0.005788	1.133	132.9		48.5	102	86.5	98.5	335.5
Mycobacterium positive PTB prevalence	Elevation	Global	False	Spherical	0.7566	151.8	0.005648	1.135	132.6		48.5	97	100	104	349.5
Mycobacterium positive PTB prevalence	Elevation	Global	False	Tetraspherical	0.7399	151.7	0.005549	1.137	132.3		34.5	86	106.5	108	335
Mycobacterium positive PTB prevalence	Elevation	Global	False	Pentaspherical	0.7276	151.7	0.005476	1.138	132.1		34.5	84	109.5	112	340
Mycobacterium positive PTB prevalence	Elevation	Global	False	Exponential	0.4776	151.2	0.004236	1.165	128.2		13	53	194	204	464
Mycobacterium positive PTB prevalence	Elevation	Global	False	Gaussian	1.173	153	0.007797	1.101	138.7		184.5	166	15.5	14	380
Mycobacterium positive PTB prevalence	Elevation	Global	False	Rational Quadratic	1.275	152.7	0.00872	1.143	132.8		139	193	128	120.5	580.5
Mycobacterium positive PTB prevalence	Elevation	Global	False	Hole Effect	1.19	153.1	0.007934	1.098	139.1		214	169.5	7	7	397.5
Mycobacterium positive PTB prevalence	Elevation	Global	False	K-Bessel	-0.597	150	-0.00155	1.195	122.9		1	17	244.5	249	511.5
Mycobacterium positive PTB prevalence	Elevation	Global	False	J-Bessel	1.126	153	0.007451	1.102	138.4		184.5	162	18	19.5	384
Mycobacterium positive PTB prevalence	Elevation	Global	False	Stable	-0.4909	150.2	-0.0008841	1.201	122.4		2	7	251.5	254	514.5
Mycobacterium positive PTB prevalence	HDI+Elevation	Global	False	Circular	0.6842	151.7	0.005188	1.14	131.8		34.5	73	114.5	120.5	342.5
Mycobacterium positive PTB prevalence	HDI+Elevation	Global	False	Spherical	0.6704	151.6	0.005128	1.142	131.5		25.5	72	122	127	346.5
Mycobacterium positive PTB prevalence	HDI+Elevation	Global	False	Tetraspherical	0.6662	151.6	0.005124	1.144	131.2		25.5	71	132	139	367.5
Mycobacterium positive PTB prevalence	HDI+Elevation	Global	False	Pentaspherical	0.6586	151.6	0.005094	1.145	131		25.5	69	133.5	140.5	368.5
Mycobacterium positive PTB prevalence	HDI+Elevation	Global	False	Exponential	0.3791	151	0.003758	1.176	126.7		8	44	230	230	512
Mycobacterium positive PTB prevalence	HDI+Elevation	Global	False	Gaussian	1.091	153	0.007137	1.111	137.2		184.5	146	36	36	402.5
Mycobacterium positive PTB prevalence	HDI+Elevation	Global	False	Rational Quadratic	1.235	152.7	0.008402	1.145	132.6		139	186	133.5	127	585.5
Mycobacterium positive PTB prevalence	HDI+Elevation	Global	False	Hole Effect	1.091	153	0.007181	1.104	138.1		184.5	149	24.5	24	382
Mycobacterium positive PTB prevalence	HDI+Elevation	Global	False	K-Bessel	1.105	153	0.007235	1.113	137		184.5	151	39.5	40.5	415.5
Mycobacterium positive PTB prevalence	HDI+Elevation	Global	False	J-Bessel	1.109	153	0.007323	1.103	138.3		184.5	155	21	22.5	383
Mycobacterium positive PTB prevalence	HDI+Elevation	Global	False	Stable	1.095	153	0.007173	1.11	137.4		184.5	148	32.5	33.5	398.5
Mycobacterium positive PTB prevalence		Neighborhood	True	Circular	1.008	152.4	0.007587	1.154	130.9		111.5	164	162	162	599.5
Mycobacterium positive PTB prevalence		Neighborhood	True	Spherical	0.5938	152.4	0.004194	1.157	130.4		111.5	52	170.5	182.5	516.5
Mycobacterium positive PTB prevalence		Neighborhood	True	Tetraspherical	0.3988	152.2	0.003139	1.16	130		87.5	35	185.5	187	495
Mycobacterium positive PTB prevalence		Neighborhood	True	Pentaspherical	0.4037	153	0.003157	1.168	129.7		184.5	36	204.5	214.5	639.5
Mycobacterium positive PTB prevalence		Neighborhood	True	Exponential	1.251	152.3	0.01016	1.187	126.6		103	236	237.5	238	814.5
Mycobacterium positive PTB prevalence		Neighborhood	True	Gaussian	0.7529	153.9	0.005056	1.128	136		252	67	73	78.5	470.5
Mycobacterium positive PTB prevalence		Neighborhood	True	Rational Quadratic	1.588	152.8	0.01135	1.159	131		149	242	181	177.5	749.5
Mycobacterium positive PTB prevalence		Neighborhood	True	Hole Effect	1.585	152.8	0.01116	1.119	136.3		149	240.5	52.5	50.5	492.5
Mycobacterium positive PTB prevalence		Neighborhood	True	K-Bessel	1.698	154.1	0.01214	1.133	135.6		254.5	245	86.5	90.5	676.5
Mycobacterium positive PTB prevalence		Neighborhood	True	J-Bessel	1.584	152.8	0.01115	1.119	136.2		149	239	52.5	53	493.5
Mycobacterium positive PTB prevalence		Neighborhood	True	Stable	0.3267	152.7	0.002006	1.117	136.3		139	20	48.5	49	256.5
Mycobacterium positive PTB prevalence	HDI	Neighborhood	True	Circular	0.7375	152.6	0.005724	1.155	131		127.5	99	164.5	164.5	555.5
Mycobacterium positive PTB prevalence	HDI	Neighborhood	True	Spherical	0.795	152.6	0.006196	1.16	130.4		127.5	115	185.5	187	615
Mycobacterium positive PTB prevalence	HDI	Neighborhood	True	Tetraspherical	0.4143	152.1	0.003276	1.161	129.9		76.5	38	188	187	489.5
Mycobacterium positive PTB prevalence	HDI	Neighborhood	True	Pentaspherical	-0.1463	152.9	-0.001076	1.17	129.5		162	11	213.5	217	603.5
Mycobacterium positive PTB prevalence	HDI	Neighborhood	True	Exponential	0.3166	152.3	0.003346	1.2	125.2		103	39	249.5	250	641.5
Mycobacterium positive PTB prevalence	HDI	Neighborhood	True	Gaussian	1.754	153.7	0.01253	1.128	135.8		245	248	73	76	642
Mycobacterium positive PTB prevalence	HDI	Neighborhood	True	Rational Quadratic	2.445	153.9	0.0177	1.169	130.8		252	261	209.5	208.5	931
Mycobacterium positive PTB prevalence	HDI	Neighborhood	True	Hole Effect	0.477	153	0.002954	1.124	135.6		184.5	32	68	68	352.5
Mycobacterium positive PTB prevalence	HDI	Neighborhood	True	K-Bessel	1.028	153.5	0.007165	1.129	135.5		240.5	147	78	80.5	546
Mycobacterium positive PTB prevalence	HDI	Neighborhood	True	J-Bessel	0.5032	152.3	0.00318	1.121	135.4		103	37	64	63.5	267.5
Mycobacterium positive PTB prevalence	HDI	Neighborhood	True	Stable	1.354	153.8	0.009489	1.129	135.8		248.5	224	78	80.5	631
Mycobacterium positive PTB prevalence	Elevation	Neighborhood	True	Circular	0.3167	152.4	0.002354	1.149	131.7		111.5	24	148	146	429.5
Mycobacterium positive PTB prevalence	Elevation	Neighborhood	True	Spherical	-0.1629	152.5	-0.001293	1.153	131.2		117.5	14	158.5	158	448
Mycobacterium positive PTB prevalence	Elevation	Neighborhood	True	Tetraspherical	0.3212	152.2	0.00227	1.153	130.8		87.5	22	158.5	160	428
Mycobacterium positive PTB prevalence	Elevation	Neighborhood	True	Pentaspherical	0.6737	152.3	0.005061	1.157	130.5		103	68	170.5	177.5	519
Mycobacterium positive PTB prevalence	Elevation	Neighborhood	True	Exponential	0.625	151	0.005313	1.173	127.2		8	79	224	225	536
Mycobacterium positive PTB prevalence	Elevation	Neighborhood	True	Gaussian	0.777	153.5	0.005373	1.12	136.6		240.5	80	57.5	63.5	441.5
Mycobacterium positive PTB prevalence	Elevation	Neighborhood	True	Rational Quadratic	0.6956	152.8	0.00406	1.21	124.6		149	48	258.5	257.5	713
Mycobacterium positive PTB prevalence	Elevation	Neighborhood	True	Hole Effect	0.9663	152.2	0.006553	1.111	136.7		87.5	127	36	31.5	282
Mycobacterium positive PTB prevalence	Elevation	Neighborhood	True	K-Bessel	0.6701	152.9	0.004547	1.118	136.3		162	60	51	52	325
Mycobacterium positive PTB prevalence	Elevation	Neighborhood	True	J-Bessel	1.008	153.1	0.006739	1.121	136.3		214	135	64	58	471
Mycobacterium positive PTB prevalence	Elevation	Neighborhood	True	Stable	0.8612	153.1	0.005935	1.117	136.6		214	106	48.5	50.5	419
Mycobacterium positive PTB prevalence	HDI+Elevation	Neighborhood	True	Circular	1.085	152	0.008144	1.147	131.3		71	174	140.5	143.5	529
Mycobacterium positive PTB prevalence	HDI+Elevation	Neighborhood	True	Spherical	1.2	151.7	0.009072	1.15	130.7		34.5	206	150.5	150	541
Mycobacterium positive PTB prevalence	HDI+Elevation	Neighborhood	True	Tetraspherical	0.7093	151.9	0.005304	1.156	130.1		62	78	166.5	177.5	484
Mycobacterium positive PTB prevalence	HDI+Elevation	Neighborhood	True	Pentaspherical	0.4657	152.5	0.003589	1.164	129.7		117.5	40	192	196.5	546
Mycobacterium positive PTB prevalence	HDI+Elevation	Neighborhood	True	Exponential	0.6166	151.8	0.005601	1.195	125.2		48.5	94	244.5	245.5	632.5
Mycobacterium positive PTB prevalence	HDI+Elevation	Neighborhood	True	Gaussian	1.778	152.9	0.01271	1.121	136		162	250	64	63.5	539.5
Mycobacterium positive PTB prevalence	HDI+Elevation	Neighborhood	True	Rational Quadratic	0.9846	151.8	0.006823	1.159	130.1		48.5	138	181	173.5	541
Mycobacterium positive PTB prevalence	HDI+Elevation	Neighborhood	True	Hole Effect	1.403	151.5	0.009763	1.111	135.9		21	227	36	33.5	317.5
Mycobacterium positive PTB prevalence	HDI+Elevation	Neighborhood	True	K-Bessel	2.097	152.8	0.01503	1.123	135.6		149	258	67	67	541
Mycobacterium positive PTB prevalence	HDI+Elevation	Neighborhood	True	J-Bessel	1.278	151.5	0.008864	1.11	136.1		21	197	32.5	30	280.5
Mycobacterium positive PTB prevalence	HDI+Elevation	Neighborhood	True	Stable	1.765	152.9	0.01262	1.121	136		162	249	64	63.5	538.5
Mycobacterium positive PTB prevalence		Neighborhood	False	Circular	0.8842	152	0.006616	1.148	131.3		71	128	145	143.5	487.5
Mycobacterium positive PTB prevalence		Neighborhood	False	Spherical	0.8537	151.9	0.006424	1.152	130.8		62	122	155	154	493
Mycobacterium positive PTB prevalence		Neighborhood	False	Tetraspherical	0.8272	151.9	0.00626	1.154	130.4		62	117	162	162	503
Mycobacterium positive PTB prevalence		Neighborhood	False	Pentaspherical	0.8041	151.8	0.00612	1.157	130.1		48.5	112	170.5	173.5	504.5
Mycobacterium positive PTB prevalence		Neighborhood	False	Exponential	0.5564	151.4	0.004839	1.181	126.5		17	63	233.5	234.5	548
Mycobacterium positive PTB prevalence		Neighborhood	False	Gaussian	1.321	153.1	0.009071	1.114	137.1		214	204.5	43.5	40.5	502.5
Mycobacterium positive PTB prevalence		Neighborhood	False	Rational Quadratic	1.288	152.7	0.00896	1.159	131		139	199	181	169	688
Mycobacterium positive PTB prevalence		Neighborhood	False	Hole Effect	1.229	153	0.008382	1.12	136.3		184.5	185	57.5	55.5	482.5
Mycobacterium positive PTB prevalence		Neighborhood	False	K-Bessel	1.291	153	0.008846	1.117	136.7		184.5	194	48.5	47.5	474.5
Mycobacterium positive PTB prevalence		Neighborhood	False	J-Bessel	1.229	153	0.008379	1.12	136.2		184.5	184	57.5	59.5	485.5
Mycobacterium positive PTB prevalence		Neighborhood	False	Stable	1.321	153.1	0.009071	1.114	137.1		214	204.5	43.5	40.5	502.5
Mycobacterium positive PTB prevalence	HDI	Neighborhood	False	Circular	0.885	152	0.006623	1.148	131.3		71	129	145	143.5	488.5
Mycobacterium positive PTB prevalence	HDI	Neighborhood	False	Spherical	0.8549	151.9	0.006435	1.151	130.8		62	123	153	154	492
Mycobacterium positive PTB prevalence	HDI	Neighborhood	False	Tetraspherical	0.8288	151.9	0.006274	1.154	130.4		62	118	162	162	504
Mycobacterium positive PTB prevalence	HDI	Neighborhood	False	Pentaspherical	0.806	151.8	0.006136	1.157	130.1		48.5	113	170.5	173.5	505.5
Mycobacterium positive PTB prevalence	HDI	Neighborhood	False	Exponential	0.5574	151.4	0.00485	1.181	126.5		17	64	233.5	234.5	549
Mycobacterium positive PTB prevalence	HDI	Neighborhood	False	Gaussian	1.317	153.1	0.009049	1.114	137.1		214	202	43.5	40.5	500
Mycobacterium positive PTB prevalence	HDI	Neighborhood	False	Rational Quadratic	1.292	152.7	0.008988	1.159	131		139	200	181	169	689
Mycobacterium positive PTB prevalence	HDI	Neighborhood	False	Hole Effect	1.233	153	0.008413	1.12	136.3		184.5	188	57.5	55.5	485.5
Mycobacterium positive PTB prevalence	HDI	Neighborhood	False	K-Bessel	1.292	153	0.008852	1.117	136.7		184.5	196	48.5	47.5	476.5
Mycobacterium positive PTB prevalence	HDI	Neighborhood	False	J-Bessel	1.233	153	0.008411	1.12	136.3		184.5	187	57.5	55.5	484.5
Mycobacterium positive PTB prevalence	HDI	Neighborhood	False	Stable	1.318	153.1	0.009051	1.114	137.1		214	203	43.5	40.5	501
Mycobacterium positive PTB prevalence	Elevation	Neighborhood	False	Circular	0.8879	152	0.006636	1.148	131.4		71	130	145	140.5	486.5
Mycobacterium positive PTB prevalence	Elevation	Neighborhood	False	Spherical	0.8637	151.9	0.006484	1.15	131		62	126	150.5	147.5	486
Mycobacterium positive PTB prevalence	Elevation	Neighborhood	False	Tetraspherical	0.8478	151.9	0.006386	1.152	130.8		62	121	155	154	492
Mycobacterium positive PTB prevalence	Elevation	Neighborhood	False	Pentaspherical	0.8355	151.9	0.006312	1.153	130.6		62	119	158.5	158	497.5
Mycobacterium positive PTB prevalence	Elevation	Neighborhood	False	Exponential	0.5691	151.4	0.004921	1.178	126.9		17	65	231	231	544
Mycobacterium positive PTB prevalence	Elevation	Neighborhood	False	Gaussian	1.262	153	0.008606	1.12	136.3		184.5	192	57.5	55.5	489.5
Mycobacterium positive PTB prevalence	Elevation	Neighborhood	False	Rational Quadratic	1.34	152.7	0.009406	1.158	131		139	218	176	169	702
Mycobacterium positive PTB prevalence	Elevation	Neighborhood	False	Hole Effect	1.291	153	0.008851	1.116	136.9		184.5	195	46	45	470.5
Mycobacterium positive PTB prevalence	Elevation	Neighborhood	False	K-Bessel	-0.3624	150.3	-0.0002148	1.201	122.7		3	2	251.5	252	508.5
Mycobacterium positive PTB prevalence	Elevation	Neighborhood	False	J-Bessel	NA	NA	NA	NA	NA		NA	NA	NA	NA	NA
Mycobacterium positive PTB prevalence	Elevation	Neighborhood	False	Stable	-0.2649	150.5	0.000411	1.205	122.4		4	4	254.5	256	518.5
Mycobacterium positive PTB prevalence	HDI+Elevation	Neighborhood	False	Circular	0.8009	151.8	0.006072	1.153	130.5		48.5	110	158.5	158	475
Mycobacterium positive PTB prevalence	HDI+Elevation	Neighborhood	False	Spherical	0.7877	151.8	0.006009	1.155	130.2		48.5	109	164.5	166	488
Mycobacterium positive PTB prevalence	HDI+Elevation	Neighborhood	False	Tetraspherical	0.7812	151.8	0.005985	1.157	130		48.5	108	170.5	177.5	504.5
Mycobacterium positive PTB prevalence	HDI+Elevation	Neighborhood	False	Pentaspherical	0.7737	151.7	0.005951	1.158	129.8		34.5	107	176	180	497.5
Mycobacterium positive PTB prevalence	HDI+Elevation	Neighborhood	False	Exponential	0.4922	151.3	0.004527	1.187	125.8		14	59	237.5	237	547.5
Mycobacterium positive PTB prevalence	HDI+Elevation	Neighborhood	False	Gaussian	1.205	152.9	0.008138	1.127	135.3		162	173	71	70.5	476.5
Mycobacterium positive PTB prevalence	HDI+Elevation	Neighborhood	False	Rational Quadratic	1.292	152.7	0.008995	1.159	131		139	201	181	169	690
Mycobacterium positive PTB prevalence	HDI+Elevation	Neighborhood	False	Hole Effect	1.207	153	0.008197	1.121	136.1		184.5	181	64	63.5	493
Mycobacterium positive PTB prevalence	HDI+Elevation	Neighborhood	False	K-Bessel	1.212	152.9	0.008195	1.129	135		162	180	78	78.5	498.5
Mycobacterium positive PTB prevalence	HDI+Elevation	Neighborhood	False	J-Bessel	1.221	153	0.008311	1.12	136.2		184.5	182	57.5	59.5	483.5
Mycobacterium positive PTB prevalence	HDI+Elevation	Neighborhood	False	Stable	1.206	153	0.008155	1.126	135.4		184.5	175	69.5	70.5	499.5
Mycobacterium positive PTB prevalence		Local	True	Circular	0.5879	152.8	0.004338	1.167	129.8		149	56	200	204	609
Mycobacterium positive PTB prevalence		Local	True	Spherical	0.1774	153.3	0.00123	1.174	129.4		238.5	12	226.5	228	705
Mycobacterium positive PTB prevalence		Local	True	Tetraspherical	0.465	153.8	0.003631	1.181	129		248.5	42	233.5	233	757
Mycobacterium positive PTB prevalence		Local	True	Pentaspherical	1.36	152	0.01052	1.166	129.2		71	238	197	196.5	702.5
Mycobacterium positive PTB prevalence		Local	True	Exponential	0.04649	151	0.001036	1.188	125.6		8	9	239	236	492
Mycobacterium positive PTB prevalence		Local	True	Gaussian	1.817	154.4	0.01316	1.146	134.2		259.5	253	136.5	134	783
Mycobacterium positive PTB prevalence		Local	True	Rational Quadratic	1.62	153.1	0.01178	1.17	130		214	243	213.5	208.5	879
Mycobacterium positive PTB prevalence		Local	True	Hole Effect	1.713	153.1	0.01233	1.134	134.6		214	246	93	90.5	643.5
Mycobacterium positive PTB prevalence		Local	True	K-Bessel	1.931	154.2	0.01397	1.147	133.9		257	254	140.5	136	787.5
Mycobacterium positive PTB prevalence		Local	True	J-Bessel	1.717	153.1	0.01235	1.134	134.6		214	247	93	90.5	644.5
Mycobacterium positive PTB prevalence		Local	True	Stable	0.3991	152.9	0.002643	1.132	134.6		162	27	84	84	357
Mycobacterium positive PTB prevalence	HDI	Local	True	Circular	0.9135	153.1	0.007074	1.169	130		214	143	209.5	208.5	775
Mycobacterium positive PTB prevalence	HDI	Local	True	Spherical	0.4961	152.9	0.003853	1.171	129.4		162	45	217.5	219	643.5
Mycobacterium positive PTB prevalence	HDI	Local	True	Tetraspherical	0.7223	152.4	0.005634	1.171	129		111.5	96	217.5	217	642
Mycobacterium positive PTB prevalence	HDI	Local	True	Pentaspherical	0.1638	152.6	0.001294	1.175	128.7		127.5	15	228.5	228	599
Mycobacterium positive PTB prevalence	HDI	Local	True	Exponential	0.4804	152.6	0.004416	1.205	124.9		127.5	58	254.5	253	693
Mycobacterium positive PTB prevalence	HDI	Local	True	Gaussian	1.783	153.8	0.01294	1.142	134.2		248.5	251	122	113	734.5
Mycobacterium positive PTB prevalence	HDI	Local	True	Rational Quadratic	0.4675	152.6	0.00277	1.173	129.2		127.5	30	224	217	598.5
Mycobacterium positive PTB prevalence	HDI	Local	True	Hole Effect	0.6177	153.2	0.004148	1.138	134.1		233.5	51	109.5	103	497
Mycobacterium positive PTB prevalence	HDI	Local	True	K-Bessel	1.67	153.6	0.0121	1.143	133.8		242.5	244	128	116.5	731
Mycobacterium positive PTB prevalence	HDI	Local	True	J-Bessel	0.7232	152.5	0.004957	1.135	133.9		117.5	66	100	93.5	377
Mycobacterium positive PTB prevalence	HDI	Local	True	Stable	1.362	153.8	0.009756	1.142	134.1		248.5	226	122	115	711.5
Mycobacterium positive PTB prevalence	Elevation	Local	True	Circular	-0.3744	153	-0.00367	1.175	129.1		184.5	43	228.5	228	684
Mycobacterium positive PTB prevalence	Elevation	Local	True	Spherical	0.01703	153	-0.000698	1.181	128.3		184.5	5	233.5	232	655
Mycobacterium positive PTB prevalence	Elevation	Local	True	Tetraspherical	0.6405	153.1	0.004292	1.192	127.1		214	55	243	242	754
Mycobacterium positive PTB prevalence	Elevation	Local	True	Pentaspherical	1.059	153.3	0.007582	1.197	126.6		238.5	163	247	247	895.5
Mycobacterium positive PTB prevalence	Elevation	Local	True	Exponential	0.872	152.2	0.006715	1.211	123.6		87.5	133	260.5	261	742
Mycobacterium positive PTB prevalence	Elevation	Local	True	Gaussian	-0.4628	154.4	-0.004636	1.172	131.1		259.5	61	221	214.5	756
Mycobacterium positive PTB prevalence	Elevation	Local	True	Rational Quadratic	1.251	152.9	0.008935	1.22	123.5		162	198	262	262	884
Mycobacterium positive PTB prevalence	Elevation	Local	True	Hole Effect	-0.397	154.7	-0.004089	1.143	134.8		262	49	128	120.5	559.5
Mycobacterium positive PTB prevalence	Elevation	Local	True	K-Bessel	-0.2507	154.2	-0.003052	1.174	130.6		257	34	226.5	220	737.5
Mycobacterium positive PTB prevalence	Elevation	Local	True	J-Bessel	0.3319	154.5	0.00156	1.12	137.6		261	18	57.5	63.5	400
Mycobacterium positive PTB prevalence	Elevation	Local	True	Stable	-0.1032	151.5	0.0003204	1.211	123		21	3	260.5	259.5	544
Mycobacterium positive PTB prevalence	HDI+Elevation	Local	True	Circular	1.065	152.2	0.008065	1.158	130.2		87.5	172	176	182.5	618
Mycobacterium positive PTB prevalence	HDI+Elevation	Local	True	Spherical	0.7349	151.4	0.00555	1.158	129.7		17	87	176	173.5	453.5
Mycobacterium positive PTB prevalence	HDI+Elevation	Local	True	Tetraspherical	0.7657	152.2	0.005811	1.167	129.2		87.5	103	200	204	594.5
Mycobacterium positive PTB prevalence	HDI+Elevation	Local	True	Pentaspherical	0.3612	152.6	0.002739	1.173	128.8		127.5	29	224	224	604.5
Mycobacterium positive PTB prevalence	HDI+Elevation	Local	True	Exponential	0.772	151.8	0.006753	1.2	124.8		48.5	136	249.5	248	682
Mycobacterium positive PTB prevalence	HDI+Elevation	Local	True	Gaussian	2.261	152.9	0.01652	1.135	134.2		162	260	100	96.5	618.5
Mycobacterium positive PTB prevalence	HDI+Elevation	Local	True	Rational Quadratic	1.525	151.6	0.01116	1.168	129		25.5	240.5	204.5	191.5	662
Mycobacterium positive PTB prevalence	HDI+Elevation	Local	True	Hole Effect	1.203	152	0.008427	1.128	134.3		71	189	73	72	405
Mycobacterium positive PTB prevalence	HDI+Elevation	Local	True	K-Bessel	1.972	152.8	0.01434	1.137	133.9		149	257	106.5	98.5	611
Mycobacterium positive PTB prevalence	HDI+Elevation	Local	True	J-Bessel	1.145	152.9	0.008041	1.133	134.5		162	171	86.5	86.5	506
Mycobacterium positive PTB prevalence	HDI+Elevation	Local	True	Stable	2.095	152.9	0.01529	1.134	134.2		162	259	93	96.5	610.5
Mycobacterium positive PTB prevalence		Local	False	Circular	0.9827	152.3	0.007432	1.16	130.3		103	160	185.5	182.5	631
Mycobacterium positive PTB prevalence		Local	False	Spherical	0.9536	152.3	0.007244	1.163	129.9		103	152	190	189.5	634.5
Mycobacterium positive PTB prevalence		Local	False	Tetraspherical	0.9281	152.3	0.007081	1.166	129.5		103	144	197	196.5	640.5
Mycobacterium positive PTB prevalence		Local	False	Pentaspherical	0.9057	152.2	0.006938	1.168	129.2		87.5	141	204.5	204	637
Mycobacterium positive PTB prevalence		Local	False	Exponential	0.6589	151.9	0.005568	1.19	126.1		62	91	241	240	634
Mycobacterium positive PTB prevalence		Local	False	Gaussian	1.416	153.2	0.009991	1.129	135.4		233.5	233.5	78	73.5	618.5
Mycobacterium positive PTB prevalence		Local	False	Rational Quadratic	1.317	152.9	0.009369	1.169	130.1		162	216	209.5	196.5	784
Mycobacterium positive PTB prevalence		Local	False	Hole Effect	1.342	153.1	0.009429	1.134	134.7		214	220	93	86.5	613.5
Mycobacterium positive PTB prevalence		Local	False	K-Bessel	1.391	153.1	0.009801	1.131	135		214	228	82.5	82.5	607
Mycobacterium positive PTB prevalence		Local	False	J-Bessel	1.341	153.1	0.009423	1.134	134.6		214	219	93	90.5	616.5
Mycobacterium positive PTB prevalence		Local	False	Stable	1.416	153.2	0.009991	1.129	135.4		233.5	233.5	78	73.5	618.5
Mycobacterium positive PTB prevalence	HDI	Local	False	Circular	0.9836	152.3	0.00744	1.16	130.3		103	161	185.5	182.5	632
Mycobacterium positive PTB prevalence	HDI	Local	False	Spherical	0.9548	152.3	0.007254	1.163	129.9		103	153	190	189.5	635.5
Mycobacterium positive PTB prevalence	HDI	Local	False	Tetraspherical	0.9297	152.3	0.007094	1.166	129.5		103	145	197	196.5	641.5
Mycobacterium positive PTB prevalence	HDI	Local	False	Pentaspherical	0.9076	152.2	0.006954	1.168	129.2		87.5	142	204.5	204	638
Mycobacterium positive PTB prevalence	HDI	Local	False	Exponential	0.66	151.9	0.005579	1.19	126.1		62	92	241	240	635
Mycobacterium positive PTB prevalence	HDI	Local	False	Gaussian	1.413	153.2	0.009968	1.129	135.3		233.5	230	78	76	617.5
Mycobacterium positive PTB prevalence	HDI	Local	False	Rational Quadratic	1.32	152.9	0.009394	1.169	130.1		162	217	209.5	196.5	785
Mycobacterium positive PTB prevalence	HDI	Local	False	Hole Effect	1.346	153.1	0.009457	1.134	134.7		214	222	93	86.5	615.5
Mycobacterium positive PTB prevalence	HDI	Local	False	K-Bessel	1.391	153.1	0.009804	1.131	135		214	229	82.5	82.5	608
Mycobacterium positive PTB prevalence	HDI	Local	False	J-Bessel	1.345	153.1	0.009455	1.134	134.7		214	221	93	86.5	614.5
Mycobacterium positive PTB prevalence	HDI	Local	False	Stable	1.413	153.2	0.009971	1.129	135.3		233.5	231	78	76	618.5
Mycobacterium positive PTB prevalence	Elevation	Local	False	Circular	0.7413	152.2	0.005722	1.156	130.5		87.5	98	166.5	169	521
Mycobacterium positive PTB prevalence	Elevation	Local	False	Spherical	0.8698	152.3	0.00669	1.165	129.5		103	132	194	196.5	625.5
Mycobacterium positive PTB prevalence	Elevation	Local	False	Tetraspherical	0.8071	152.2	0.006352	1.168	128.9		87.5	120	204.5	213	625
Mycobacterium positive PTB prevalence	Elevation	Local	False	Pentaspherical	0.7799	152.2	0.006205	1.172	128.5		87.5	116	221	222	646.5
Mycobacterium positive PTB prevalence	Elevation	Local	False	Exponential	0.5499	151.8	0.005561	1.208	123.6		48.5	89	257	257.5	652
Mycobacterium positive PTB prevalence	Elevation	Local	False	Gaussian	1.273	152.9	0.009128	1.157	131.3		162	208	170.5	164.5	705
Mycobacterium positive PTB prevalence	Elevation	Local	False	Rational Quadratic	1.337	152.5	0.01027	1.197	126.1		117.5	237	247	244	845.5
Mycobacterium positive PTB prevalence	Elevation	Local	False	Hole Effect	1.355	153.1	0.009334	1.126	135.6		214	215	69.5	69	567.5
Mycobacterium positive PTB prevalence	Elevation	Local	False	K-Bessel	0.6332	151.8	0.006076	1.206	123.9		48.5	111	256	255	670.5
Mycobacterium positive PTB prevalence	Elevation	Local	False	J-Bessel	NA	NA	NA	NA	NA		NA	NA	NA	NA	NA
Mycobacterium positive PTB prevalence	Elevation	Local	False	Stable	0.2578	151.4	0.003607	1.21	122.9		17	41	258.5	259.5	576
Mycobacterium positive PTB prevalence	HDI+Elevation	Local	False	Circular	0.8982	152.2	0.006861	1.165	129.6		87.5	140	194	191.5	613
Mycobacterium positive PTB prevalence	HDI+Elevation	Local	False	Spherical	0.8845	152.2	0.006788	1.167	129.3		87.5	137	200	201	625.5
Mycobacterium positive PTB prevalence	HDI+Elevation	Local	False	Tetraspherical	0.8736	152.2	0.006729	1.168	129.1		87.5	134	204.5	208.5	634.5
Mycobacterium positive PTB prevalence	HDI+Elevation	Local	False	Pentaspherical	0.8643	152.1	0.00668	1.17	128.9		76.5	131	213.5	211	632
Mycobacterium positive PTB prevalence	HDI+Elevation	Local	False	Exponential	0.5717	151.8	0.005103	1.197	125.2		48.5	70	247	245.5	611
Mycobacterium positive PTB prevalence	HDI+Elevation	Local	False	Gaussian	1.308	153.1	0.009112	1.141	133.7		214	207	118	110	649
Mycobacterium positive PTB prevalence	HDI+Elevation	Local	False	Rational Quadratic	1.325	152.9	0.009465	1.172	129.7		162	223	221	212	818
Mycobacterium positive PTB prevalence	HDI+Elevation	Local	False	Hole Effect	1.318	153.1	0.009228	1.136	134.4		214	211	103.5	95	623.5
Mycobacterium positive PTB prevalence	HDI+Elevation	Local	False	K-Bessel	1.31	153.1	0.00913	1.143	133.4		214	209.5	128	114	665.5
Mycobacterium positive PTB prevalence	HDI+Elevation	Local	False	J-Bessel	1.328	153.1	0.009315	1.135	134.5		214	214	100	93.5	621.5
Mycobacterium positive PTB prevalence	HDI+Elevation	Local	False	Stable	1.309	153.1	0.00913	1.141	133.8		214	209.5	118	105.5	647
