# Supplementary material for: Spatial variations of pulmonary tuberculosis prevalence co-impacted by socio-economic and geographic factors in People’s Republic of China, 2010
Source: BMC Public Health. 2014 Mar 17;14:257. doi: 10.1186/1471-2458-14-257 (PMC4003862; doi:10.1186/1471-2458-14-257)
Supplement: Additional file 3 — Evaluation of ordinary kriging and ordinary cokriging with various combinatorial approaches for active PTB prevalence. [file 1471-2458-14-257-S3.xls]

## Sheet: Sheet1
Variable	Covariable	Type of detrending	Anisotropy	Model	Prediction errors						Rank
					Mean	RMS	MeanStan	RMSStan	ASE		RMS	AbsMeanStan	RMSASE	RMSStan	Total
Active PTB prvalence		Global	True	Circular	4.52	431.2	0.01445	1.264	335.5		125.5	230	67	80	502.5
Active PTB prvalence		Global	True	Spherical	3.75	428.5	0.0126	1.263	333.2		77.5	217	62	79	435.5
Active PTB prvalence		Global	True	Tetraspherical	2.55	428.5	0.009154	1.269	331.4		77.5	139	80	97.5	394
Active PTB prvalence		Global	True	Pentaspherical	2.049	429.2	0.007971	1.276	330		101	119	93	125	438
Active PTB prvalence		Global	True	Exponential	-0.9108	426.1	0.001303	1.344	307.9		21	9	249.5	253	532.5
Active PTB prvalence		Global	True	Gaussian	8.09	434.7	0.02268	1.245	347.2		214.5	257	22.5	21	515
Active PTB prvalence		Global	True	Rational Quadratic	6.007	431.5	0.01813	1.264	337.5		130.5	243	67	65	505.5
Active PTB prvalence		Global	True	Hole Effect	10.15	436	0.02874	1.252	346.1		253	262	40.5	37	592.5
Active PTB prvalence		Global	True	K-Bessel	7.578	435.3	0.02124	1.248	346.7		244	253	32	29	558
Active PTB prvalence		Global	True	J-Bessel	3.856	434	0.01093	1.246	346.2		182.5	168	26	22	398.5
Active PTB prvalence		Global	True	Stable	8.652	436.5	0.02418	1.25	347.2		256	260	37	35	588
Active PTB prvalence	HDI	Global	True	Circular	0.2115	428.9	0.001601	1.257	335.5		94	12	46	58	210
Active PTB prvalence	HDI	Global	True	Spherical	-1.617	428.3	-0.003383	1.263	333.1		72.5	53	62	75.5	263
Active PTB prvalence	HDI	Global	True	Tetraspherical	-2.344	428.8	-0.005159	1.271	331.1		89	97	84.5	104	374.5
Active PTB prvalence	HDI	Global	True	Pentaspherical	-1.67	429	-0.003083	1.277	329.5		97.5	45	95.5	129.5	367.5
Active PTB prvalence	HDI	Global	True	Exponential	-4.476	429.5	-0.009132	1.373	302.8		108.5	137	259	259	763.5
Active PTB prvalence	HDI	Global	True	Gaussian	0.9281	432.5	0.002311	1.235	348		156.5	27	7	6	196.5
Active PTB prvalence	HDI	Global	True	Rational Quadratic	6.166	431.5	0.0186	1.264	337.5		130.5	246	67	65	508.5
Active PTB prvalence	HDI	Global	True	Hole Effect	0.4762	433.4	0.001026	1.24	347.2		171.5	7	14.5	13.5	206.5
Active PTB prvalence	HDI	Global	True	K-Bessel	1.114	432	0.002998	1.236	347.3		144.5	42	9	7.5	203
Active PTB prvalence	HDI	Global	True	J-Bessel	-1.283	434.2	-0.003975	1.243	346.9		193	75	18.5	18	304.5
Active PTB prvalence	HDI	Global	True	Stable	1.403	431.9	0.003788	1.233	348.2		142.5	68	5.5	4	220
Active PTB prvalence	Elevation	Global	True	Circular	5.484	428.2	0.01556	1.24	341		71	239	14.5	17	341.5
Active PTB prvalence	Elevation	Global	True	Spherical	5.114	426.7	0.01479	1.245	337.9		35	233	22.5	30	320.5
Active PTB prvalence	Elevation	Global	True	Tetraspherical	0.03573	425.5	0.002162	1.279	326.5		18	24	104	120	266
Active PTB prvalence	Elevation	Global	True	Pentaspherical	4.661	423.1	0.01402	1.251	332.6		5.5	228	38.5	41	313
Active PTB prvalence	Elevation	Global	True	Exponential	1.951	419.6	0.007753	1.284	318.8		1	115	125.5	142	383.5
Active PTB prvalence	Elevation	Global	True	Gaussian	7.47	434.9	0.02036	1.233	350.2		227.5	252	5.5	7.5	492.5
Active PTB prvalence	Elevation	Global	True	Rational Quadratic	2.666	426.5	0.009231	1.297	322.7		28.5	141	163.5	177.5	510.5
Active PTB prvalence	Elevation	Global	True	Hole Effect	4.652	437.6	0.01252	1.236	351.7		262	215	9	12	498
Active PTB prvalence	Elevation	Global	True	K-Bessel	6.968	433.5	0.01899	1.236	348		173.5	247	9	9	438.5
Active PTB prvalence	Elevation	Global	True	J-Bessel	5.35	438	0.01439	1.23	353.8		263	229	1	5	498
Active PTB prvalence	Elevation	Global	True	Stable	-2.403	422.4	-0.003572	1.283	320		3	58	122	159.5	342.5
Active PTB prvalence	HDI+Elevation	Global	True	Circular	2.445	436.7	0.008286	1.278	336.2		257	127	98	140	622
Active PTB prvalence	HDI+Elevation	Global	True	Spherical	0.6952	436.3	0.003109	1.285	333.8		254	47	130.5	162	593.5
Active PTB prvalence	HDI+Elevation	Global	True	Tetraspherical	2.7	434	0.009299	1.284	331.7		182.5	142	125.5	158	608
Active PTB prvalence	HDI+Elevation	Global	True	Pentaspherical	2.106	431.5	0.007987	1.283	330		130.5	120	122	151.5	524
Active PTB prvalence	HDI+Elevation	Global	True	Exponential	-2.055	432.4	-0.002	1.391	301		153.5	21	262	262	698.5
Active PTB prvalence	HDI+Elevation	Global	True	Gaussian	4.306	432.4	0.01166	1.231	349.1		153.5	189	2.5	2	347
Active PTB prvalence	HDI+Elevation	Global	True	Rational Quadratic	6.515	433.1	0.01952	1.269	337.3		167.5	249	80	83	579.5
Active PTB prvalence	HDI+Elevation	Global	True	Hole Effect	4.762	433.5	0.01323	1.238	347.8		173.5	224	11.5	10	419
Active PTB prvalence	HDI+Elevation	Global	True	K-Bessel	3.613	431.6	0.009694	1.231	348.5		133.5	148	2.5	1	285
Active PTB prvalence	HDI+Elevation	Global	True	J-Bessel	4.166	433.8	0.01148	1.241	347.6		177	184	16	13.5	390.5
Active PTB prvalence	HDI+Elevation	Global	True	Stable	5.402	432.9	0.01485	1.232	349.3		165.5	234	4	3	406.5
Active PTB prvalence		Global	False	Circular	0.9744	427	0.004243	1.254	334.6		42	81	42.5	50.5	216
Active PTB prvalence		Global	False	Spherical	0.756	426.8	0.003742	1.257	333.4		39	65	46	59.5	209.5
Active PTB prvalence		Global	False	Tetraspherical	0.5214	426.5	0.003206	1.261	331.9		28.5	49	55.5	73.5	206.5
Active PTB prvalence		Global	False	Pentaspherical	0.2991	426.2	0.002701	1.265	330.4		23	32	70.5	83	208.5
Active PTB prvalence		Global	False	Exponential	-2.191	424	-0.002854	1.329	310.1		10.5	35	243.5	245.5	534.5
Active PTB prvalence		Global	False	Gaussian	4.385	435.3	0.01195	1.246	347.4		244	198.5	26	24.5	493
Active PTB prvalence		Global	False	Rational Quadratic	2.79	431.8	0.008633	1.264	337.6		139	130	67	69.5	405.5
Active PTB prvalence		Global	False	Hole Effect	4.012	435.2	0.01101	1.249	346.2		237	172.5	34.5	33	477
Active PTB prvalence		Global	False	K-Bessel	4.259	435.2	0.01164	1.247	347		237	186	30	27.5	480.5
Active PTB prvalence		Global	False	J-Bessel	4.014	435.2	0.01101	1.249	346.2		237	172.5	34.5	33	477
Active PTB prvalence		Global	False	Stable	4.385	435.3	0.01195	1.246	347.4		244	198.5	26	24.5	493
Active PTB prvalence	HDI	Global	False	Circular	0.9762	427	0.00425	1.254	334.6		42	82	42.5	50.5	217
Active PTB prvalence	HDI	Global	False	Spherical	0.7586	426.8	0.003753	1.257	333.4		39	66	46	59.5	210.5
Active PTB prvalence	HDI	Global	False	Tetraspherical	0.5249	426.5	0.003222	1.261	331.9		28.5	50	55.5	73.5	207.5
Active PTB prvalence	HDI	Global	False	Pentaspherical	0.3033	426.2	0.002721	1.265	330.4		23	33	70.5	83	209.5
Active PTB prvalence	HDI	Global	False	Exponential	-2.193	424	-0.002851	1.329	310.1		10.5	34	243.5	245.5	533.5
Active PTB prvalence	HDI	Global	False	Gaussian	4.386	435.3	0.01195	1.246	347.4		244	198.5	26	24.5	493
Active PTB prvalence	HDI	Global	False	Rational Quadratic	2.804	431.8	0.008691	1.264	337.6		139	133	67	69.5	408.5
Active PTB prvalence	HDI	Global	False	Hole Effect	4.028	435.2	0.01106	1.249	346.2		237	174	34.5	33	478.5
Active PTB prvalence	HDI	Global	False	K-Bessel	4.261	435.2	0.01165	1.247	347		237	187.5	30	27.5	482
Active PTB prvalence	HDI	Global	False	J-Bessel	4.037	435.2	0.01108	1.249	346.3		237	175	34.5	31	477.5
Active PTB prvalence	HDI	Global	False	Stable	4.386	435.3	0.01195	1.246	347.4		244	198.5	26	24.5	493
Active PTB prvalence	Elevation	Global	False	Circular	0.9879	427.1	0.004358	1.271	330.3		45.5	83	84.5	93	306
Active PTB prvalence	Elevation	Global	False	Spherical	0.634	426.6	0.00355	1.276	328.3		31.5	57	93	112	293.5
Active PTB prvalence	Elevation	Global	False	Tetraspherical	0.3272	426.3	0.002856	1.28	326.5		25.5	36	113	131	305.5
Active PTB prvalence	Elevation	Global	False	Pentaspherical	0.05984	425.9	0.002257	1.285	324.9		19	26	130.5	143.5	319
Active PTB prvalence	Elevation	Global	False	Exponential	-1.721	423.9	-0.001694	1.304	316.1		8	14	187.5	227	436.5
Active PTB prvalence	Elevation	Global	False	Gaussian	4.201	435.1	0.01168	1.252	345.2		233	190	40.5	38	501.5
Active PTB prvalence	Elevation	Global	False	Rational Quadratic	2.228	428.9	0.008185	1.301	323.8		94	122	177	198	591
Active PTB prvalence	Elevation	Global	False	Hole Effect	3.493	434.7	0.009998	1.263	341.5		214.5	150	62	56	482.5
Active PTB prvalence	Elevation	Global	False	K-Bessel	-2.43	422.8	-0.002921	1.297	316		4	39	163.5	218.5	425
Active PTB prvalence	Elevation	Global	False	J-Bessel	3.439	434.2	0.009919	1.267	340		193	149	73	69.5	484.5
Active PTB prvalence	Elevation	Global	False	Stable	-1.734	423.1	-0.001169	1.29	318.2		5.5	8	150.5	196	360
Active PTB prvalence	HDI+Elevation	Global	False	Circular	1.37	427.6	0.005248	1.243	338.2		59	101	18.5	36	214.5
Active PTB prvalence	HDI+Elevation	Global	False	Spherical	1.116	427.2	0.004647	1.247	336.8		48.5	90	30	39	207.5
Active PTB prvalence	HDI+Elevation	Global	False	Tetraspherical	0.8312	426.8	0.004003	1.251	335.2		39	76	38.5	46.5	200
Active PTB prvalence	HDI+Elevation	Global	False	Pentaspherical	0.5921	426.5	0.003456	1.255	333.5		28.5	55	44	54.5	182
Active PTB prvalence	HDI+Elevation	Global	False	Exponential	-2.044	424	-0.002528	1.328	310.4		10.5	31	241	244	526.5
Active PTB prvalence	HDI+Elevation	Global	False	Gaussian	4.495	435.2	0.01238	1.238	349.3		237	207	11.5	11	466.5
Active PTB prvalence	HDI+Elevation	Global	False	Rational Quadratic	2.945	432.3	0.008909	1.26	339.3		150	135	52.5	54.5	392
Active PTB prvalence	HDI+Elevation	Global	False	Hole Effect	4.274	435.3	0.01172	1.242	348.3		244	193	17	16	470
Active PTB prvalence	HDI+Elevation	Global	False	K-Bessel	4.363	435	0.01205	1.239	348.7		232	201	13	15	461
Active PTB prvalence	HDI+Elevation	Global	False	J-Bessel	4.257	435.3	0.01165	1.244	347.9		244	187.5	20.5	20	472
Active PTB prvalence	HDI+Elevation	Global	False	Stable	4.423	435.4	0.01211	1.244	348		249.5	202	20.5	19	491
Active PTB prvalence		Neighborhood	True	Circular	3.286	430.3	0.0106	1.28	331		112.5	157	113	127.5	510
Active PTB prvalence		Neighborhood	True	Spherical	3.177	428.7	0.01076	1.283	328.8		85	164	122	132	503
Active PTB prvalence		Neighborhood	True	Tetraspherical	2.354	427.7	0.008641	1.286	327.1		62.5	131	134	141	468.5
Active PTB prvalence		Neighborhood	True	Pentaspherical	0.4237	427.3	0.003015	1.289	325.7		51	44	147	154.5	396.5
Active PTB prvalence		Neighborhood	True	Exponential	-0.972	426	0.0007178	1.354	306.3		20	4	254	254	532
Active PTB prvalence		Neighborhood	True	Gaussian	8.219	433.9	0.02377	1.274	338.6		179.5	258.5	89	77.5	604.5
Active PTB prvalence		Neighborhood	True	Rational Quadratic	3.167	430.7	0.01016	1.285	331.6		120.5	152	130.5	122	525
Active PTB prvalence		Neighborhood	True	Hole Effect	9.926	435.4	0.02896	1.282	337.5		249.5	264	119.5	106.5	739.5
Active PTB prvalence		Neighborhood	True	K-Bessel	7.465	435.4	0.0216	1.279	338.4		249.5	254	104	95	702.5
Active PTB prvalence		Neighborhood	True	J-Bessel	9.924	435.4	0.02895	1.282	337.5		249.5	263	119.5	106.5	738.5
Active PTB prvalence		Neighborhood	True	Stable	8.271	435.6	0.02377	1.28	338.5		252	258.5	113	97.5	721
Active PTB prvalence	HDI	Neighborhood	True	Circular	0.6481	428.6	0.002991	1.275	331		82	41	90.5	103	316.5
Active PTB prvalence	HDI	Neighborhood	True	Spherical	-0.6992	427.5	-0.0007909	1.279	328.9		57	5	104	117	283
Active PTB prvalence	HDI	Neighborhood	True	Tetraspherical	-1.807	428.5	-0.003936	1.288	327		77.5	73	141.5	151.5	443.5
Active PTB prvalence	HDI	Neighborhood	True	Pentaspherical	-2.665	429.1	-0.006318	1.295	325.5		99	111	156.5	174.5	541
Active PTB prvalence	HDI	Neighborhood	True	Exponential	-4.519	428.8	-0.01006	1.379	301.8		89	151	260	260	760
Active PTB prvalence	HDI	Neighborhood	True	Gaussian	1.91	431.8	0.005374	1.263	339.7		139	102	62	49	352
Active PTB prvalence	HDI	Neighborhood	True	Rational Quadratic	6.466	431.7	0.0199	1.288	331.5		135.5	250	141.5	137	664
Active PTB prvalence	HDI	Neighborhood	True	Hole Effect	-1.62	432.7	-0.005017	1.268	338.9		162	92	76	62	392
Active PTB prvalence	HDI	Neighborhood	True	K-Bessel	1.408	430.6	0.003961	1.261	339.3		118	74	55.5	44.5	292
Active PTB prvalence	HDI	Neighborhood	True	J-Bessel	-1.312	432.4	-0.004071	1.268	338.7		153.5	77	76	61	367.5
Active PTB prvalence	HDI	Neighborhood	True	Stable	1.571	431.3	0.004398	1.262	339.7		127.5	85	58.5	46.5	317.5
Active PTB prvalence	Elevation	Neighborhood	True	Circular	5.663	428.6	0.01642	1.261	335.9		82	240	55.5	53	430.5
Active PTB prvalence	Elevation	Neighborhood	True	Spherical	6.016	427.7	0.0177	1.267	333.2		62.5	241	73	72	448.5
Active PTB prvalence	Elevation	Neighborhood	True	Tetraspherical	0.3527	426.2	0.003011	1.303	321.3		23	43	184.5	194.5	445
Active PTB prvalence	Elevation	Neighborhood	True	Pentaspherical	4.847	424.4	0.01478	1.273	328.2		13	232	87	87	419
Active PTB prvalence	Elevation	Neighborhood	True	Exponential	1.57	419.9	0.006035	1.296	317		2	108	160	167	437
Active PTB prvalence	Elevation	Neighborhood	True	Gaussian	7.826	434.3	0.02196	1.258	343		202.5	255	49	44.5	551
Active PTB prvalence	Elevation	Neighborhood	True	Rational Quadratic	1.882	426.3	0.006832	1.312	319.2		25.5	113	218	220	576.5
Active PTB prvalence	Elevation	Neighborhood	True	Hole Effect	4.476	436.8	0.0124	1.263	343.5		258.5	209	62	57	586.5
Active PTB prvalence	Elevation	Neighborhood	True	K-Bessel	8.518	433.8	0.02419	1.262	341.2		177	261	58.5	52	548.5
Active PTB prvalence	Elevation	Neighborhood	True	J-Bessel	4.796	438.1	0.01317	1.258	346.1		264	222	49	48	583
Active PTB prvalence	Elevation	Neighborhood	True	Stable	3.185	427.4	0.01269	1.309	318.7		54.5	219	207.5	229	710
Active PTB prvalence	HDI+Elevation	Neighborhood	True	Circular	2.58	436.4	0.008569	1.298	331.4		255	129	168	197	749
Active PTB prvalence	HDI+Elevation	Neighborhood	True	Spherical	0.3302	434.5	0.001848	1.299	329.3		211.5	17	172	199	599.5
Active PTB prvalence	HDI+Elevation	Neighborhood	True	Tetraspherical	3.021	432.4	0.01018	1.299	327.5		153.5	153	172	194.5	673
Active PTB prvalence	HDI+Elevation	Neighborhood	True	Pentaspherical	2.441	432.3	0.0088	1.304	325.8		150	134	187.5	214	685.5
Active PTB prvalence	HDI+Elevation	Neighborhood	True	Exponential	-1.906	431.5	-0.002196	1.397	299.9		130.5	25	263	263	681.5
Active PTB prvalence	HDI+Elevation	Neighborhood	True	Gaussian	4.693	431.7	0.01319	1.26	340.6		135.5	223	52.5	43	454
Active PTB prvalence	HDI+Elevation	Neighborhood	True	Rational Quadratic	5.84	432.6	0.01779	1.29	331.6		159	242	150.5	143.5	695
Active PTB prvalence	HDI+Elevation	Neighborhood	True	Hole Effect	4.864	433.4	0.01394	1.269	339.5		171.5	226	80	63	540.5
Active PTB prvalence	HDI+Elevation	Neighborhood	True	K-Bessel	3.318	430.6	0.009164	1.258	340.2		118	140	49	40	347
Active PTB prvalence	HDI+Elevation	Neighborhood	True	J-Bessel	5.13	433.2	0.01466	1.27	339.1		169	231	83	67	550
Active PTB prvalence	HDI+Elevation	Neighborhood	True	Stable	5.467	431.6	0.01552	1.259	340.7		133.5	238	51	42	464.5
Active PTB prvalence		Neighborhood	False	Circular	1.274	427.8	0.005107	1.278	329.5		66	95	98	112	371
Active PTB prvalence		Neighborhood	False	Spherical	1.073	427.6	0.004634	1.28	328.5		59	88	113	123.5	383.5
Active PTB prvalence		Neighborhood	False	Tetraspherical	0.8481	427.3	0.004109	1.284	327.2		51	78	125.5	134	388.5
Active PTB prvalence		Neighborhood	False	Pentaspherical	0.6346	427.1	0.003612	1.287	325.9		45.5	59	136	147.5	388
Active PTB prvalence		Neighborhood	False	Exponential	-1.802	424.8	-0.001987	1.344	307.6		15.5	20	249.5	250.5	535.5
Active PTB prvalence		Neighborhood	False	Gaussian	4.378	434.9	0.0124	1.279	338.1		227.5	209	104	89.5	630
Active PTB prvalence		Neighborhood	False	Rational Quadratic	2.873	431.8	0.009094	1.288	331.6		139	136	141.5	137	553.5
Active PTB prvalence		Neighborhood	False	Hole Effect	4.104	434.8	0.0117	1.28	337.5		220	191	113	101.5	625.5
Active PTB prvalence		Neighborhood	False	K-Bessel	4.29	434.8	0.01219	1.279	338		220	203.5	104	93	620.5
Active PTB prvalence		Neighborhood	False	J-Bessel	4.107	434.8	0.01171	1.28	337.6		220	192	113	99.5	624.5
Active PTB prvalence		Neighborhood	False	Stable	4.378	434.9	0.0124	1.279	338.1		227.5	209	104	89.5	630
Active PTB prvalence	HDI	Neighborhood	False	Circular	1.276	427.8	0.005115	1.278	329.5		66	96	98	112	372
Active PTB prvalence	HDI	Neighborhood	False	Spherical	1.076	427.6	0.004646	1.28	328.5		59	89	113	123.5	384.5
Active PTB prvalence	HDI	Neighborhood	False	Tetraspherical	0.852	427.3	0.004125	1.284	327.2		51	79	125.5	134	389.5
Active PTB prvalence	HDI	Neighborhood	False	Pentaspherical	0.6392	427.1	0.003632	1.287	325.9		45.5	60	136	147.5	389
Active PTB prvalence	HDI	Neighborhood	False	Exponential	-1.803	424.8	-0.001981	1.345	307.6		15.5	19	251	250.5	536
Active PTB prvalence	HDI	Neighborhood	False	Gaussian	4.379	434.9	0.01241	1.279	338.1		227.5	212	104	89.5	633
Active PTB prvalence	HDI	Neighborhood	False	Rational Quadratic	2.885	431.8	0.009142	1.288	331.6		139	138	141.5	137	555.5
Active PTB prvalence	HDI	Neighborhood	False	Hole Effect	4.117	434.8	0.01174	1.28	337.5		220	194	113	101.5	628.5
Active PTB prvalence	HDI	Neighborhood	False	K-Bessel	4.292	434.8	0.01219	1.279	338		220	203.5	104	93	620.5
Active PTB prvalence	HDI	Neighborhood	False	J-Bessel	4.126	434.8	0.01176	1.28	337.6		220	195	113	99.5	627.5
Active PTB prvalence	HDI	Neighborhood	False	Stable	4.379	434.9	0.01241	1.279	338.1		227.5	212	104	89.5	633
Active PTB prvalence	Elevation	Neighborhood	False	Circular	1.26	427.8	0.005169	1.297	324.7		66	98	163.5	168	495.5
Active PTB prvalence	Elevation	Neighborhood	False	Spherical	0.9258	427.4	0.004385	1.301	322.9		54.5	84	177	185	500.5
Active PTB prvalence	Elevation	Neighborhood	False	Tetraspherical	0.6303	427.1	0.003696	1.305	321.3		45.5	64	190.5	207	507
Active PTB prvalence	Elevation	Neighborhood	False	Pentaspherical	0.3688	426.7	0.003089	1.309	319.9		35	46	207.5	218.5	507
Active PTB prvalence	Elevation	Neighborhood	False	Exponential	-1.324	424.8	-0.0008331	1.322	313.1		15.5	6	234	240	495.5
Active PTB prvalence	Elevation	Neighborhood	False	Gaussian	4.267	434.7	0.01231	1.285	336.3		214.5	205.5	130.5	115	665.5
Active PTB prvalence	Elevation	Neighborhood	False	Rational Quadratic	2.223	429.4	0.008265	1.323	319.2		106.5	125	236	235	702.5
Active PTB prvalence	Elevation	Neighborhood	False	Hole Effect	3.654	434.2	0.01083	1.295	332.9		193	165	156.5	149	663.5
Active PTB prvalence	Elevation	Neighborhood	False	K-Bessel	4.107	434.4	0.01193	1.288	335.1		208.5	196	141.5	126	672
Active PTB prvalence	Elevation	Neighborhood	False	J-Bessel	3.581	433.9	0.01068	1.298	331.8		179.5	161	168	157	665.5
Active PTB prvalence	Elevation	Neighborhood	False	Stable	-1.202	424	-0.0001637	1.304	316.6		10.5	1	187.5	223	422
Active PTB prvalence	HDI+Elevation	Neighborhood	False	Circular	1.751	428.4	0.006313	1.267	333.2		74	110	73	75.5	332.5
Active PTB prvalence	HDI+Elevation	Neighborhood	False	Spherical	1.516	428.1	0.005762	1.269	332.1		69.5	105	80	85	339.5
Active PTB prvalence	HDI+Elevation	Neighborhood	False	Tetraspherical	1.224	427.7	0.005056	1.273	330.6		62.5	94	87	96	339.5
Active PTB prvalence	HDI+Elevation	Neighborhood	False	Pentaspherical	0.9826	427.4	0.004491	1.277	329.1		54.5	87	95.5	109.5	346.5
Active PTB prvalence	HDI+Elevation	Neighborhood	False	Exponential	-1.675	424.8	-0.001695	1.346	307.5		15.5	15	252	252	534.5
Active PTB prvalence	HDI+Elevation	Neighborhood	False	Gaussian	4.584	434.8	0.01307	1.268	340.8		220	221	76	65	582
Active PTB prvalence	HDI+Elevation	Neighborhood	False	Rational Quadratic	3.035	432.2	0.009413	1.285	332.9		147	143	130.5	127.5	548
Active PTB prvalence	HDI+Elevation	Neighborhood	False	Hole Effect	4.362	434.9	0.01241	1.273	339.6		227.5	212	87	77.5	604
Active PTB prvalence	HDI+Elevation	Neighborhood	False	K-Bessel	4.456	434.7	0.01273	1.269	340.5		214.5	220	80	69.5	584
Active PTB prvalence	HDI+Elevation	Neighborhood	False	J-Bessel	4.33	434.9	0.01231	1.275	339.1		227.5	205.5	90.5	81	604.5
Active PTB prvalence	HDI+Elevation	Neighborhood	False	Stable	4.454	434.9	0.01266	1.276	338.8		227.5	218	93	86	624.5
Active PTB prvalence		Local	True	Circular	2.441	430.5	0.008272	1.305	325.2		116	126	190.5	200	632.5
Active PTB prvalence		Local	True	Spherical	1.389	429.2	0.005547	1.302	324.5		101	103	181	190	575
Active PTB prvalence		Local	True	Tetraspherical	1.353	427.7	0.005713	1.303	323.1		62.5	104	184.5	188	539
Active PTB prvalence		Local	True	Pentaspherical	0.1228	429.3	0.002057	1.312	321.8		104	22	218	224.5	568.5
Active PTB prvalence		Local	True	Exponential	-1.272	427.2	-0.000527	1.366	304.9		48.5	2	258	258	566.5
Active PTB prvalence		Local	True	Gaussian	6.799	433.1	0.02033	1.302	330.6		167.5	251	181	162	761.5
Active PTB prvalence		Local	True	Rational Quadratic	2.477	430.9	0.008476	1.313	324.9		123.5	128	220.5	209	681
Active PTB prvalence		Local	True	Hole Effect	3.132	432.6	0.009613	1.306	329.3		159	145	193.5	172	669.5
Active PTB prvalence		Local	True	K-Bessel	5.146	432.9	0.01538	1.302	330.5		165.5	237	181	159.5	743
Active PTB prvalence		Local	True	J-Bessel	3.135	432.6	0.009618	1.306	329.4		159	146	193.5	171	669.5
Active PTB prvalence		Local	True	Stable	7.576	434.4	0.02248	1.307	330.6		208.5	256	199	176	839.5
Active PTB prvalence	HDI	Local	True	Circular	0.1568	428.5	0.001678	1.3	324.9		77.5	13	175	174.5	440
Active PTB prvalence	HDI	Local	True	Spherical	-1.373	427.9	-0.002858	1.299	324.4		68	37	172	173	450
Active PTB prvalence	HDI	Local	True	Tetraspherical	-1.663	429.3	-0.00367	1.307	323.1		104	63	199	212	578
Active PTB prvalence	HDI	Local	True	Pentaspherical	-2.56	429.3	-0.006251	1.312	321.8		104	109	218	224.5	655.5
Active PTB prvalence	HDI	Local	True	Exponential	-3.695	429.5	-0.007775	1.387	301		108.5	116	261	261	746.5
Active PTB prvalence	HDI	Local	True	Gaussian	1.15	430.7	0.003472	1.29	331.7		120.5	56	150.5	120	447
Active PTB prvalence	HDI	Local	True	Rational Quadratic	0.9944	432.3	0.003791	1.317	324.7		150	69	228.5	226	673.5
Active PTB prvalence	HDI	Local	True	Hole Effect	-1.46	431.3	-0.004408	1.295	331		127.5	86	156.5	139	509
Active PTB prvalence	HDI	Local	True	K-Bessel	0.2137	430.4	0.0006157	1.29	331.4		114.5	3	150.5	120	388
Active PTB prvalence	HDI	Local	True	J-Bessel	-1.948	431.9	-0.005865	1.297	330.8		142.5	106	163.5	145	557
Active PTB prvalence	HDI	Local	True	Stable	1.15	430.2	0.003445	1.288	331.8		111	54	141.5	115	421.5
Active PTB prvalence	Elevation	Local	True	Circular	5.028	430.3	0.01514	1.289	330.2		112.5	235	147	134	628.5
Active PTB prvalence	Elevation	Local	True	Spherical	5.016	429.6	0.01531	1.295	327.7		110	236	156.5	156	658.5
Active PTB prvalence	Elevation	Local	True	Tetraspherical	-0.2087	427.4	0.001407	1.328	316.2		54.5	10	241	239	544.5
Active PTB prvalence	Elevation	Local	True	Pentaspherical	4.258	427	0.0136	1.302	323.2		42	225	181	177.5	625.5
Active PTB prvalence	Elevation	Local	True	Exponential	1.298	423.3	0.005246	1.32	313.8		7	100	231.5	231.5	570
Active PTB prvalence	Elevation	Local	True	Gaussian	6.6	434.4	0.0191	1.285	336		208.5	248	130.5	115	702
Active PTB prvalence	Elevation	Local	True	Rational Quadratic	2.065	430.4	0.007645	1.341	315.2		114.5	114	247	247	722.5
Active PTB prvalence	Elevation	Local	True	Hole Effect	3.652	437	0.01051	1.293	335.9		260	155	153	146	714
Active PTB prvalence	Elevation	Local	True	K-Bessel	6.243	434	0.01817	1.288	334.5		182.5	244	141.5	129.5	697.5
Active PTB prvalence	Elevation	Local	True	J-Bessel	3.632	437.2	0.01029	1.281	339.4		261	154	118	105	638
Active PTB prvalence	Elevation	Local	True	Stable	6.06	434.4	0.01833	1.315	328.3		208.5	245	224	211	888.5
Active PTB prvalence	HDI+Elevation	Local	True	Circular	1.626	436.8	0.005934	1.325	324.9		258.5	107	237	241	843.5
Active PTB prvalence	HDI+Elevation	Local	True	Spherical	0.1884	434.5	0.001543	1.32	324.2		211.5	11	231.5	236	690
Active PTB prvalence	HDI+Elevation	Local	True	Tetraspherical	2.309	433.3	0.008158	1.319	323.3		170	121	230	234	755
Active PTB prvalence	HDI+Elevation	Local	True	Pentaspherical	2.299	432.7	0.008242	1.322	321.9		162	123	234	237.5	756.5
Active PTB prvalence	HDI+Elevation	Local	True	Exponential	-2.734	432	-0.005228	1.408	298.5		144.5	99	264	264	771.5
Active PTB prvalence	HDI+Elevation	Local	True	Gaussian	4.249	430.9	0.01243	1.288	332.6		123.5	214	141.5	109.5	588.5
Active PTB prvalence	HDI+Elevation	Local	True	Rational Quadratic	4.431	432.8	0.01397	1.317	325		164	227	228.5	228	847.5
Active PTB prvalence	HDI+Elevation	Local	True	Hole Effect	3.582	434.2	0.01064	1.301	331.6		193	158	177	164	692
Active PTB prvalence	HDI+Elevation	Local	True	K-Bessel	3.009	431.2	0.008685	1.289	332.4		125.5	132	147	118	522.5
Active PTB prvalence	HDI+Elevation	Local	True	J-Bessel	3.701	432.7	0.01098	1.299	331.2		162	169	172	151.5	654.5
Active PTB prvalence	HDI+Elevation	Local	True	Stable	4.277	430.8	0.01255	1.287	332.7		122	216	136	108	582
Active PTB prvalence		Local	False	Circular	0.8147	428.9	0.003925	1.307	323.2		94	71	199	202.5	566.5
Active PTB prvalence		Local	False	Spherical	0.6956	428.8	0.003637	1.306	323.1		89	61	193.5	202.5	546
Active PTB prvalence		Local	False	Tetraspherical	0.5598	428.7	0.003312	1.307	322.7		85	51	199	209	544
Active PTB prvalence		Local	False	Pentaspherical	0.3907	428.5	0.002911	1.309	321.9		77.5	38	207.5	216.5	539.5
Active PTB prvalence		Local	False	Exponential	-1.866	426.7	-0.002425	1.361	305.8		35	29	255.5	255.5	575
Active PTB prvalence		Local	False	Gaussian	3.77	434.3	0.01115	1.309	329.8		202.5	176.5	207.5	185	771.5
Active PTB prvalence		Local	False	Rational Quadratic	2.331	432.2	0.007856	1.316	324.9		147	117	226	221.5	711.5
Active PTB prvalence		Local	False	Hole Effect	3.575	434.2	0.01066	1.31	329.4		193	159.5	214.5	192.5	759.5
Active PTB prvalence		Local	False	K-Bessel	3.703	434.2	0.01099	1.309	329.8		193	170.5	207.5	181.5	752.5
Active PTB prvalence		Local	False	J-Bessel	3.578	434.2	0.01066	1.31	329.5		193	159.5	214.5	190	757
Active PTB prvalence		Local	False	Stable	3.77	434.3	0.01115	1.309	329.8		202.5	176.5	207.5	185	771.5
Active PTB prvalence	HDI	Local	False	Circular	0.8169	428.9	0.003933	1.307	323.2		94	72	199	202.5	567.5
Active PTB prvalence	HDI	Local	False	Spherical	0.6988	428.8	0.00365	1.306	323.1		89	62	193.5	202.5	547
Active PTB prvalence	HDI	Local	False	Tetraspherical	0.5639	428.7	0.003328	1.307	322.7		85	52	199	209	545
Active PTB prvalence	HDI	Local	False	Pentaspherical	0.3956	428.5	0.00293	1.309	321.9		77.5	40	207.5	216.5	541.5
Active PTB prvalence	HDI	Local	False	Exponential	-1.866	426.7	-0.002417	1.361	305.8		35	28	255.5	255.5	574
Active PTB prvalence	HDI	Local	False	Gaussian	3.771	434.3	0.01116	1.309	329.8		202.5	178.5	207.5	185	773.5
Active PTB prvalence	HDI	Local	False	Rational Quadratic	2.341	432.2	0.007896	1.316	324.9		147	118	226	221.5	712.5
Active PTB prvalence	HDI	Local	False	Hole Effect	3.587	434.2	0.01069	1.31	329.4		193	162	214.5	192.5	762
Active PTB prvalence	HDI	Local	False	K-Bessel	3.706	434.2	0.01099	1.309	329.8		193	170.5	207.5	181.5	752.5
Active PTB prvalence	HDI	Local	False	J-Bessel	3.594	434.2	0.01071	1.31	329.5		193	163	214.5	190	760.5
Active PTB prvalence	HDI	Local	False	Stable	3.771	434.3	0.01116	1.309	329.8		202.5	178.5	207.5	185	773.5
Active PTB prvalence	Elevation	Local	False	Circular	0.7643	428.9	0.003859	1.322	319.3		94	70	234	233	631
Active PTB prvalence	Elevation	Local	False	Spherical	0.4547	428.6	0.003117	1.327	317.8		82	48	238.5	237.5	606
Active PTB prvalence	Elevation	Local	False	Tetraspherical	0.1728	428.3	0.002445	1.331	316.3		72.5	30	245	242	589.5
Active PTB prvalence	Elevation	Local	False	Pentaspherical	-0.08217	428.1	0.001839	1.335	314.9		69.5	16	246	243	574.5
Active PTB prvalence	Elevation	Local	False	Exponential	-1.646	426.6	-0.001907	1.343	310		31.5	18	248	249	546.5
Active PTB prvalence	Elevation	Local	False	Gaussian	3.626	434.1	0.01091	1.314	328.4		186	166.5	222.5	205.5	780.5
Active PTB prvalence	Elevation	Local	False	Rational Quadratic	1.611	430.6	0.006652	1.347	314.6		118	112	253	248	731
Active PTB prvalence	Elevation	Local	False	Hole Effect	3.088	433.8	0.00962	1.327	324.6		177	147	238.5	230	792.5
Active PTB prvalence	Elevation	Local	False	K-Bessel	3.484	434	0.01057	1.316	327.5		182.5	156	226	214	778.5
Active PTB prvalence	Elevation	Local	False	J-Bessel	3.015	433.6	0.009447	1.328	324.1		175	144	241	231.5	791.5
Active PTB prvalence	Elevation	Local	False	Stable	3.626	434.1	0.01091	1.314	328.4		186	166.5	222.5	205.5	780.5
Active PTB prvalence	HDI+Elevation	Local	False	Circular	1.255	429.4	0.005042	1.295	326.9		106.5	93	156.5	162	518
Active PTB prvalence	HDI+Elevation	Local	False	Spherical	1.098	429.2	0.004666	1.295	326.4		101	91	156.5	166	514.5
Active PTB prvalence	HDI+Elevation	Local	False	Tetraspherical	0.894	429	0.004152	1.297	325.8		97.5	80	163.5	169.5	510.5
Active PTB prvalence	HDI+Elevation	Local	False	Pentaspherical	0.7275	428.8	0.003754	1.299	324.9		89	67	172	179	507
Active PTB prvalence	HDI+Elevation	Local	False	Exponential	-1.739	426.7	-0.002125	1.364	305.2		35	23	257	257	572
Active PTB prvalence	HDI+Elevation	Local	False	Gaussian	3.913	434.2	0.01162	1.297	332.7		193	185	163.5	151.5	693
Active PTB prvalence	HDI+Elevation	Local	False	Rational Quadratic	2.525	432.5	0.008262	1.313	326		156.5	124	220.5	214	715
Active PTB prvalence	HDI+Elevation	Local	False	Hole Effect	3.792	434.3	0.01124	1.302	331.6		202.5	181	181	165	729.5
Active PTB prvalence	HDI+Elevation	Local	False	K-Bessel	3.798	434.1	0.01131	1.298	332.5		186	182	168	154.5	690.5
Active PTB prvalence	HDI+Elevation	Local	False	J-Bessel	3.773	434.3	0.01118	1.304	331.1		202.5	180	187.5	169.5	739.5
Active PTB prvalence	HDI+Elevation	Local	False	Stable	3.829	434.3	0.01135	1.307	330.3		202.5	183	199	180	764.5
